# Supplementary material for: Effect of Dietary Fibers on Cecal Microbiota and Intestinal Tumorigenesis in Azoxymethane Treated A/J Min/+ Mice
Source: PLoS One. 2016 May 19;11(5):e0155402. doi: 10.1371/journal.pone.0155402 (PMC4873001; doi:10.1371/journal.pone.0155402)
Supplement: S1 Table — The table contains information about mouse no (column A), gender (column B), treatment (column C), animal weight (column D), cecum weight (column E), number of tumors (column F), size of tumors (column G), tumor load (column H) and colon length (column I). (XLSX) [file pone.0155402.s002.xlsx]

## Sheet: Sheet 1
Mouse No.	Gender	Treatment	Animal weight (g)	Cecum weight (mg)	Number of tumors	Size of tumors (mm2)	Tumor load (mm2)	Colon length (cm)
8	Female	BSG-15 %	23.4	158	41	2.13333	87.4667	8
19	Female	BSG-15 %	19.7	137	71	1.59825	113.476	8
21	Female	BSG-15 %	20.8	103	32	1.10151	35.2485	9
130	Female	BSG-15 %	26.5	223	21	0.770889	16.1887	9
132	Female	BSG-15 %	27	147	36	1.45012	52.2045	8
133	Female	BSG-15 %	26.2	161	8	0.788434	6.30748	11
169	Female	BSG-15 %	22.1	147	33	1.50435	49.6434	9
170	Female	BSG-15 %	19	145	42	1.68929	70.9503	8
258	Female	BSG-15 %	21.5	160	27	1.67249	45.1571	10
333	Female	BSG-15 %	22.1	159	36	1.22978	44.272	8
357	Female	BSG-15 %	18.6	105	39	2.06148	80.3977	9
358	Female	BSG-15 %	20.3	133	61	1.59876	97.5245	10
77	Female	BSG-5%	20.9	229	32	1.70646	54.6066	9
78	Female	BSG-5%	21.3	208	23	0.854711	19.6584	9
79	Female	BSG-5%	21.3	153	21	1.14946	24.1388	9
80	Female	BSG-5%	19.5	141	37	1.62893	60.2703	9
105	Female	BSG-5%	26.7	147	9	0.676408	6.08767	8
153	Female	BSG-5%		176	8	0.601752	4.81401	10
172	Female	BSG-5%	22.4	222	16	0.84228	13.4765	10
173	Female	BSG-5%	22.8	162	28	1.44875	40.5649	9
188	Female	BSG-5%	29.7	200	21	0.830979	17.4505	8
189	Female	BSG-5%	17.8	200	21	1.75597	36.8754	9
236	Female	BSG-5%	19.2	114	19	1.24268	23.6108	8
305	Female	BSG-5%	21.9	140	20	1.01864	20.3727	9
307	Female	BSG-5%	23.8	91	14	2.01647	28.2306	9
353	Female	BSG-5%	23.4	139	46	1.68293	77.4147	11
354	Female	BSG-5%	23	175	38	2.04585	77.7425	10
30	Female	CE-15%	22.2	117	23	1.84065	42.3351	8
74	Female	CE-15%	20.4	206	44	4.2121	185.333	9
99	Female	CE-15%	22.5		17	1.61641	27.4789	10
101	Female	CE-15%	20.8	135	8	0.347117	2.77694	10
196	Female	CE-15%	21	154	37	2.25947	83.6005	9
197	Female	CE-15%	17.8	143	54	2.13426	115.25	8
198	Female	CE-15%	17.6	106	31	2.03049	62.9452	7
199	Female	CE-15%	22.5	166	54	1.62128	87.5491	9
217	Female	CE-15%	19.2	121	6	0.831119	4.98671	9
297	Female	CE-15%	21.4	156	18	1.69342	30.4816	11
315	Female	CE-15%	20.8	156	19	1.14114	21.6817	10
42	Female	CE-5%	21	101	15	2.12853	31.9279	9
52	Female	CE-5%	20.6	127	6	2.15875	12.9525	7
87	Female	CE-5%	19.9	130	18	1.86634	33.5941	0
114	Female	CE-5%	22.1	99	8	0.763167	6.10534	8
140	Female	CE-5%	22.2	141	34	2.02357	68.8013	9
141	Female	CE-5%	22.3	197	21	1.43748	30.1872	8
144	Female	CE-5%	18.1	75	23	2.19134	50.4009	8
223	Female	CE-5%	25.2	120	13	0.774735	10.0716	11
265	Female	CE-5%	23.3	74	8	1.22877	9.83016	10
266	Female	CE-5%	21.2	113	25	1.30122	32.5304	9
319	Female	CE-5%	19.8	93	23	1.09098	25.0925	9
320	Female	CE-5%	23.6	144	26	1.18603	30.8368	10
14	Female	IN-15%	17.2	372	17	1.09842	18.6732	9
66	Female	IN-15%	15.1	220	21	0.857519	18.0079	10
68	Female	IN-15%	21.6	298	24	1.74474	41.8739	10
83	Female	IN-15%	18.9	342	21	2.10315	44.1661	0
121	Female	IN-15%	22.3	401	21	1.01284	21.2696	9
123	Female	IN-15%	24.7	435	23	1.44935	33.335	9
124	Female	IN-15%	18.2	385	20	1.5907	31.8141	9
128	Female	IN-15%	19.1	308	42	1.38085	57.9958	0
191	Female	IN-15%	24.4	398	31	0.553552	17.1601	11
192	Female	IN-15%	23.3	325	39	0.728943	28.4288	11
193	Female	IN-15%	25.5	403	28	1.03333	28.9331	11
202	Female	IN-15%	19.95	322	5	0.592282	2.96141	9
25	Female	IN-5%	22.4	152	44	1.29454	56.9596	9
27	Female	IN-5%	20.9	202	33	2.15768	71.2034	10
110	Female	IN-5%	21.1	153	8	1.70468	13.6374	8
111	Female	IN-5%	20.1	187	24	1.97125	47.31	9
138	Female	IN-5%	23.3	182	8	0.776414	6.21131	9
148	Female	IN-5%	22.4	173	2	0.676081	1.35216	10
183	Female	IN-5%	20.4	200	22	0.513015	11.2863	10
228	Female	IN-5%	21.2	162	16	0.720973	11.5356	9
230	Female	IN-5%	19.3	159	21	1.47561	30.9879	10
231	Female	IN-5%	20.9	167	14	1.43767	20.1274	9
280	Female	IN-5%	17	225	10	0.91845	9.1845	0
281	Female	IN-5%	21.1	160	7	0.555388	3.88771	10
327	Female	IN-5%	20.5	176	10	1.38003	13.8003	8
328	Female	IN-5%	21	189	15	0.563892	8.45838	10
343	Female	IN-5%	21.2	187	15	0.618449	9.27674	10
344	Female	IN-5%	24.7	222	32	0.864359	27.6595	11
346	Female	IN-5%	21.3	166	15	0.670128	10.0519	9
16	Male	BSG-15 %	25	212	70	1.76434	123.504	9
17	Male	BSG-15 %	27	183	69	1.83815	126.832	9
91	Male	BSG-15 %	25.3	228	48	1.52086	73.0011	9
129	Male	BSG-15 %	25.5	175	12	2.39768	28.7722	9
164	Male	BSG-15 %	25.5	192	84	1.70922	143.575	10
165	Male	BSG-15 %	24.7	195	66	2.1291	140.521	10
166	Male	BSG-15 %	28.1	202	79	1.46057	115.385	10
246	Male	BSG-15 %	24.7	176	87	1.44977	126.13	10
248	Male	BSG-15 %	23.9	156	39	1.28222	50.0065	10
256	Male	BSG-15 %	28.4	152	108	1.19703	129.28	11
347	Male	BSG-15 %	24.8	167	54	1.66322	89.8138	10
348	Male	BSG-15 %	25.3	178	58	1.56154	90.5694	10
349	Male	BSG-15 %	26.2	214	63	1.56352	98.5018	10
46	Male	BSG-5%	20.1	135	85	1.38365	117.611	8
47	Male	BSG-5%	24	92	39	2.74227	106.948	8
102	Male	BSG-5%	24.2	208	27	0.582717	15.7334	10
149	Male	BSG-5%	25.3	247	22	2.06616	45.4554	9
185	Male	BSG-5%	26.7	228	27	2.42594	65.5004	9
187	Male	BSG-5%	32	142	50	1.18425	59.2126	10
234	Male	BSG-5%	27.17	169	44	2.41338	106.189	10
283	Male	BSG-5%	20	94	16	0.440091	7.04145	8
284	Male	BSG-5%	25.1	144	20	1.80638	36.1277	9
302	Male	BSG-5%	25	125	21	2.26108	47.4827	8
1	Male	CE-15%	22.6	118	40	2.36633	94.6533	8
2	Male	CE-15%	24.6	160	76	2.09856	159.49	10
95	Male	CE-15%	24.9	179	46	1.60776	73.9568	9
96	Male	CE-15%	26.6	172	28	0.915857	25.644	10
194	Male	CE-15%	23.3	189	44	1.88726	83.0393	9
291	Male	CE-15%	23.8	153	57	1.93533	110.314	11
309	Male	CE-15%	23.8	164	52	1.34088	69.7257	11
313	Male	CE-15%	25.5	185	47	1.75235	82.3602	9
36	Male	CE-5%	19.1	99	13	0.773829	10.0598	7
37	Male	CE-5%	19.3	90	20	2.55311	51.0623	9
40	Male	CE-5%	22.3	130	50	1.92027	96.0134	8
49	Male	CE-5%	30.9	153	30	2.12277	63.6831	9
51	Male	CE-5%	25.3	184	67	1.27185	85.2137	9
84	Male	CE-5%	25.4	150	34	1.67569	56.9733	8
263	Male	CE-5%	22	183	25	0.956993	23.9248	9
270	Male	CE-5%	25.7	137	24	2.64422	63.4614	8
336	Male	CE-5%	27.2	174	42	1.61607	67.875	10
65	Male	IN-15%	21.9	332	28	0.900087	25.2024	11
81	Male	IN-15%	24.7	412	45	1.23223	55.4504	9
82	Male	IN-15%	24.6	357	71	1.17731	83.5888	9
115	Male	IN-15%	19.9	324	27	1.23616	33.3762	9
118	Male	IN-15%	23.7	522	58	1.34651	78.0977	9
122	Male	IN-15%	18	419	50	1.47713	73.8567	9
190	Male	IN-15%	27.8	459	1	0.441563	0.441563	9
201	Male	IN-15%	25.7	431	15	1.60088	24.0132	11
240	Male	IN-15%	28.6	268	44	1.63378	71.8864	10
137	Male	IN-5%	23.6	318	42	1.34193	56.361	10
146	Male	IN-5%	26.9	272	2	0.785981	1.57196	8
180	Male	IN-5%	27.8	228	16	0.832713	13.3234	9
225	Male	IN-5%	23.8		17	0.670136	11.3923	10
226	Male	IN-5%	25.8	173	30	1.17129	35.1386	10
250	Male	IN-5%	24.8	174	10	0.187615	1.87615	9
251	Male	IN-5%	28.2	217	2	1.10881	2.21762	10
342	Male	IN-5%	29.1	244	62	1.40233	86.9446	11
