# Supplementary material for: Effect of Dietary Fibers on Cecal Microbiota and Intestinal Tumorigenesis in Azoxymethane Treated A/J Min/+ Mice
Source: PLoS One. 2016 May 19;11(5):e0155402. doi: 10.1371/journal.pone.0155402 (PMC4873001; doi:10.1371/journal.pone.0155402)
Supplement: S2 Table — The table contains a list of all OTUs with OTU number and taxonomy (columns A-B). Results from the MANOVA model are p-values for the factors “Fiber type”, Fiber dose” and interaction “Fiber type x Fiber dose” (columns C-E), and average value for each fiber and dose combination (columns F-K). Column L contains sMC values from the PLS regression model, where OTUs with a sMC value above the critical value (cell Q2) are considered to have a significant correlation to the tumor load. The actual correlation between each OTU and tumor load is given in column M. In columns L-M the OTUs with a significant positive or negative correlation are colored red and blue respectively. (XLSX) [file pone.0155402.s003.xlsx]

## Sheet: Ark1
		Adjusted p-values from 50-50-manova			Average values (%)						PLS regression model
OTU No.	Taxonomy	p-value (Fiber Type)	p-value (Fiber dose)	p-value (Fiber type x Fiber dose)	IN-5%	IN-15%	CE-5%	CE-15%	BSG-5%	BSG-15%	Significance multivariate correlation (sMC)	Correlation with tumor load			sMC critical value	4.01954
New.ReferenceOTU308	k__Bacteria; p__Bacteroidetes; c__Bacteroidia; o__Bacteroidales; f__Rikenellaceae; g__; s__	4.60488e-05	0.323937	0.494968	0.00277633	0.000134841	0.0121937	0.0191352	0.0135535	0.0192298	52.4404	0.683576
276761	k__Bacteria; p__Firmicutes; c__Clostridia; o__Clostridiales; f__Ruminococcaceae	1e-05	0.0388045	0.00636241	0.00394068	0.00143082	0.0477553	0.0376111	0.080195	0.169689	49.073	0.615658
4449524	k__Bacteria; p__Bacteroidetes; c__Bacteroidia; o__Bacteroidales; f__Prevotellaceae; g__Prevotella; s__	1e-05	2e-05	1e-05	0.00032324	0	0.00046985	0.0010965	0.0231743	0.0819652	46.7013	0.553265
401717	k__Bacteria; p__TM7; c__TM7-3; o__CW040; f__F16; g__; s__	1.91176e-05	0.0254108	0.0465841	0.000870981	0.0031113	0.00489324	0.00391358	0.00556922	0.0134245	40.993	0.550742
190114	k__Bacteria; p__Firmicutes; c__Clostridia; o__Clostridiales; f__Ruminococcaceae; g__Ruminococcus	1.49689e-05	0.59771	0.848704	0.000623183	0.000132611	0.000126497	0.00781046	0.0937042	0.128133	40.5105	0.527472
264657	k__Bacteria; p__Bacteroidetes; c__Bacteroidia; o__Bacteroidales; f__S24-7; g__; s__	2.08092e-05	0.159501	0.36761	0.0178642	0.00426532	0.0307377	0.0707239	0.126043	0.23844	35.6331	0.516872
185222	k__Bacteria; p__Firmicutes; c__Clostridia; o__Clostridiales; f__Clostridiaceae; g__; s__	1.68485e-05	0.0153752	0.207332	0.000138323	0	0.00614009	0.0176546	0.00929466	0.0159269	33.8181	0.600917
181719	k__Bacteria; p__Bacteroidetes; c__Bacteroidia; o__Bacteroidales; f__Bacteroidaceae; g__Bacteroides	0.000253992	0.133827	0.690268	13.5052	11.7347	7.843	6.61784	7.65258	2.8642	32.1104	-0.565927
270391	k__Bacteria; p__Bacteroidetes; c__Bacteroidia; o__Bacteroidales; f__Rikenellaceae; g__; s__	5.13208e-05	0.650159	0.447721	0.201433	0.0184086	0.734274	1.21223	0.975854	1.03755	31.3967	0.602054
193680	k__Bacteria; p__Firmicutes; c__Clostridia; o__Clostridiales; f__Lachnospiraceae; g__; s__	1e-05	0.000125	2e-05	0.00221734	0.000917581	0.00120188	0.00922578	0.246995	0.704249	30.3828	0.516439
228730	k__Bacteria; p__Bacteroidetes; c__Bacteroidia; o__Bacteroidales; f__S24-7; g__; s__	3.79592e-05	0.144101	0.245018	0.0139021	0.00137258	0.00779332	0.0297686	0.0665657	0.148918	29.3765	0.47501
193859	k__Bacteria; p__Bacteroidetes; c__Bacteroidia; o__Bacteroidales; f__Bacteroidaceae; g__Bacteroides; s__	0.000160403	0.109361	0.863009	0.0436981	0.0341267	0.0246539	0.01977	0.0212635	0.00852415	27.9099	-0.543606
187400	k__Bacteria; p__Firmicutes; c__Clostridia; o__Clostridiales; f__Ruminococcaceae	1.44231e-05	0.278624	0.489378	0.00242205	0.000134871	0.000359272	0.0195575	0.144382	0.260691	27.6244	0.490296
265106	k__Bacteria; p__Firmicutes; c__Clostridia; o__Coriobacteriales; f__Coriobacteriaceae; g__Adlercreutzia; s__	1e-05	0.2445	0.0540387	0.00133512	0.000122255	0.00595071	0.00322067	0.0125087	0.0241532	26.2149	0.514458
261277	k__Bacteria; p__Firmicutes; c__Clostridia; o__Clostridiales; f__Lachnospiraceae	2.89305e-05	0.0373714	0.376048	0.000695386	0.000616745	0.0124322	0.0273751	0.0147032	0.0262905	25.8847	0.58592
307608	k__Bacteria; p__Firmicutes; c__Clostridia; o__Clostridiales; f__Ruminococcaceae; g__Oscillospira; s__	0.00147222	0.964297	0.958516	0.00398593	0.00329502	0.0131166	0.0120535	0.016402	0.0181497	25.7906	0.538481
1107652	k__Bacteria; p__Bacteroidetes; c__Bacteroidia; o__Bacteroidales; f__Rikenellaceae; g__; s__	0.00104372	0.72372	0.69444	0.024878	0.0265801	0.139364	0.121988	0.108501	0.15615	25.4852	0.513193
199698	k__Bacteria; p__Bacteroidetes; c__Bacteroidia; o__Bacteroidales; f__S24-7; g__; s__	1.06107e-05	0.0479554	0.0653522	0.000140235	0.000134871	0.000577753	0.00103416	0.00431383	0.0123356	24.5881	0.45049
258747	k__Bacteria; p__Firmicutes; c__Clostridia; o__Clostridiales; f__Lachnospiraceae	0.0190987	0.0086362	0.234988	0.00319275	0.000664975	0.189871	1.0742	0.0372627	0.787331	24.4057	0.510601
312322	k__Bacteria; p__Bacteroidetes; c__Bacteroidia; o__Bacteroidales; f__S24-7; g__; s__	2.07558e-05	0.0467738	0.0351511	0.0663399	0.0546298	0.127279	0.136723	0.103789	0.199103	24.0095	0.552549
228601	k__Bacteria; p__Bacteroidetes; c__Bacteroidia; o__Bacteroidales; f__Bacteroidaceae; g__Bacteroides	0.00301395	0.135182	0.573098	0.035359	0.0253634	0.0184455	0.0186355	0.0197032	0.00692863	22.8328	-0.495182
337784	k__Bacteria; p__Firmicutes; c__Clostridia; o__Clostridiales; f__Clostridiaceae; g__; s__	2.20225e-05	0.249095	0.146996	0.0185287	0.00238083	0.0586506	0.0670856	0.0514225	0.0966288	21.8689	0.569374
305177	k__Bacteria; p__Firmicutes; c__Clostridia; o__Clostridiales; f__Lachnospiraceae	0.00555413	0.00607463	0.0465841	0.470943	0.0291959	0.0227073	0.0166354	0.17736	0.0153125	21.1144	-0.471785
465433	k__Bacteria; p__Bacteroidetes; c__Bacteroidia; o__Bacteroidales; f__Rikenellaceae; g__; s__	1e-05	0.00079625	1e-05	0.0912028	0.0586064	0.0682886	0.0519056	0.283983	0.528086	20.9613	0.461121
4432841	k__Bacteria; p__Tenericutes; c__Mollicutes; o__RF39; f__; g__; s__	0.277958	0.208528	0.91895	0.000151367	0.0297535	0.0500319	0.101753	0.0271475	0.100242	20.5227	0.418156
162005	k__Bacteria; p__Firmicutes; c__Clostridia; o__Clostridiales; f__Ruminococcaceae; g__Oscillospira; s__	1e-05	0.0695821	0.00334795	0.0303624	0.0146425	0.13806	0.134581	0.093345	0.158742	20.0748	0.620292
272953	k__Bacteria; p__Firmicutes; c__Clostridia; o__Clostridiales; f__Ruminococcaceae; g__Oscillospira; s__	0.0632973	0.652415	0.841644	0.0358224	0.0521764	0.0690187	0.0648181	0.0656921	0.0745194	19.9487	0.455689
190673	k__Bacteria; p__Bacteroidetes; c__Bacteroidia; o__Bacteroidales; f__S24-7; g__; s__	1.91176e-05	0.884836	0.978055	0.0601044	0.0356841	0.213921	0.211846	0.258195	0.258317	19.8176	0.548165
389529	k__Bacteria; p__Firmicutes; c__Clostridia; o__Clostridiales; f__Ruminococcaceae; g__; s__	0.00121714	0.0624181	0.368023	0	0	0.00475861	0.00831488	0.00345623	0.0107065	19.0158	0.492035
346648	k__Bacteria; p__Firmicutes; c__Clostridia; o__Clostridiales; f__Lachnospiraceae; g__; s__	1e-05	0.00240476	0.000689524	0.000265095	0	0.000204206	0.00042504	0.0180333	0.0654141	18.9696	0.466708
New.CleanUp.ReferenceOTU39534	k__Bacteria; p__Bacteroidetes; c__Bacteroidia; o__Bacteroidales; f__Bacteroidaceae; g__Bacteroides	0.0444426	0.116008	0.915836	0.00954322	0.00672653	0.00705712	0.00559344	0.00606995	0.00300453	17.8629	-0.428833
199534	k__Bacteria; p__Bacteroidetes; c__Bacteroidia; o__Bacteroidales; f__Rikenellaceae; g__; s__	0.338213	0.356779	0.809133	0.0157781	0.0241831	0.0175879	0.0206198	0.0217341	0.0442114	17.1781	0.339096
417981	k__Bacteria; p__Firmicutes; c__Clostridia; o__Clostridiales; f__Clostridiaceae; g__; s__	1e-05	0.749725	0.000344	0.0311215	0.00882827	0.110381	0.0461117	0.0886793	0.167775	17.1573	0.53569
273208	k__Bacteria; p__Bacteroidetes; c__Bacteroidia; o__Bacteroidales; f__S24-7; g__; s__	0.199264	0.140882	0.813398	0.145597	0.230457	0.0400307	0.155679	0.144013	0.389249	16.997	0.355003
173892	k__Bacteria; p__Firmicutes; c__Clostridia; o__Clostridiales; f__Lachnospiraceae; g__; s__	0.105777	0.162832	0.739176	0.20781	0.189937	0.250675	0.126523	0.147092	0.075935	16.7804	-0.368035
174651	k__Bacteria; p__Firmicutes; c__Clostridia; o__Clostridiales; f__Ruminococcaceae; g__Ruminococcus; s__	0.0574349	0.652415	0.648215	0.00163279	0.00227974	0.0137321	0.0106216	0.00995289	0.0202746	16.7124	0.448772
191098	k__Bacteria; p__Firmicutes; c__Clostridia; o__Clostridiales; f__Lachnospiraceae	0.00017196	0.190247	0.602442	0.00496763	0.00373433	0.181117	0.340033	0.177286	0.260066	16.7083	0.530158
305553	k__Bacteria; p__Firmicutes; c__Clostridia; o__Clostridiales; f__Lachnospiraceae	0.00217168	0.316545	0.345865	0.000278558	0.000122255	0.00777084	0.00467122	0.022599	0.0631179	16.4964	0.420984
New.ReferenceOTU306	k__Bacteria; p__Tenericutes; c__Mollicutes; o__RF39; f__; g__; s__	0.027533	0.715774	0.961389	0	0.000527508	0.015234	0.0217335	0.0143012	0.0176324	16.2369	0.468599
165046	k__Bacteria; p__Firmicutes; c__Clostridia; o__Clostridiales; f__Ruminococcaceae; g__Oscillospira; s__	1.49057e-05	0.135182	0.270267	0.00400276	0.00239368	0.0158044	0.0288557	0.0159604	0.0207326	15.7451	0.533592
263252	k__Bacteria; p__Firmicutes; c__Clostridia; o__Clostridiales; f__Ruminococcaceae; g__Ruminococcus; s__	0.000132851	0.207927	0.848228	0.00676185	0.0106168	0.0359874	0.0521294	0.0208287	0.0304514	15.6504	0.458965
307416	k__Bacteria; p__Firmicutes; c__Clostridia; o__Clostridiales; f__Lachnospiraceae; g__; s__	1e-05	0.044146	0.171248	0.00851926	0.00366972	0.052804	0.24062	0.628225	1.32947	14.9541	0.451167
168984	k__Bacteria; p__Firmicutes; c__Clostridia; o__Clostridiales; f__Lachnospiraceae; g__; s__	1e-05	0.0141571	0.00463356	0.000131511	0	0.000221075	0	0.00348464	0.00969936	14.525	0.428527
575041	k__Bacteria; p__Bacteroidetes; c__Bacteroidia; o__Bacteroidales; f__Rikenellaceae; g__; s__	0.148357	0.167726	0.638345	0.00322778	0.011481	0.00982624	0.00967522	0.0100314	0.0199046	14.5185	0.348607
175646	k__Bacteria; p__Bacteroidetes; c__Bacteroidia; o__Bacteroidales; f__S24-7; g__; s__	2.55978e-05	0.0388045	0.00544426	0.0390741	0.0273321	0.0486069	0.0477084	0.0535517	0.132076	14.2597	0.410612
162639	k__Bacteria; p__Bacteroidetes; c__Bacteroidia; o__Bacteroidales; f__S24-7; g__; s__	1.06818e-05	0.981352	0.79822	0.0483867	0.0283928	0.24988	0.291052	0.201013	0.182011	14.0279	0.530097
197890	k__Bacteria; p__Firmicutes; c__Clostridia; o__Clostridiales; f__Ruminococcaceae; g__Oscillospira; s__	1.0101e-05	0.449713	0.378709	0.0584613	0.0213032	0.277415	0.300487	0.161733	0.251234	13.4828	0.535295
3172949	k__Bacteria; p__Bacteroidetes; c__Bacteroidia; o__Bacteroidales; f__S24-7; g__; s__	1.03279e-05	0.00857333	0.00628943	0.00215723	0.000670809	0.0119797	0.0338062	0.167856	0.763228	13.4423	0.367913
307445	k__Bacteria; p__Firmicutes; c__Clostridia; o__Clostridiales; f__Lachnospiraceae	0.000571185	0.89702	0.849754	0.0026878	0.000404522	0.00105267	0.00574916	0.0172749	0.0170885	13.3489	0.403347
New.CleanUp.ReferenceOTU29406	k__Bacteria; p__Firmicutes; c__Clostridia; o__Clostridiales; f__Ruminococcaceae	4.35e-05	0.0431053	0.174616	0	0.000441549	0.00128066	0.00232828	0.00325951	0.00912097	13.2648	0.434976
260679	k__Bacteria; p__Firmicutes; c__Clostridia; o__Clostridiales; f__Lachnospiraceae	1e-05	0.884836	0.993119	0.00471689	0.000789829	0.0339227	0.0104239	0.79522	0.785172	13.17	0.441379
266413	k__Bacteria; p__Firmicutes; c__Clostridia; o__Clostridiales; f__Lachnospiraceae; g__; s__	0.123113	0.191597	0.983156	0.0107019	0.00803065	0.00792956	0.00369057	0.00623004	0.00285631	12.5118	-0.362051
194225	k__Bacteria; p__Bacteroidetes; c__Bacteroidia; o__Bacteroidales; f__S24-7; g__; s__	0.00834728	0.286802	0.857015	0.0176085	0.0321598	0.000700409	0.00507795	0.0147801	0.0211461	11.8869	0.18968
4440624	k__Bacteria; p__Firmicutes; c__Clostridia; o__Clostridiales; f__Lachnospiraceae	0.922805	0.10868	0.102553	0.147452	0.00641967	0.0732783	0.0767073	0.0750699	0.0548949	11.8502	-0.260772
245324	k__Bacteria; p__Firmicutes; c__Clostridia; o__Coriobacteriales; f__Coriobacteriaceae; g__Adlercreutzia; s__	0.219386	0.301581	0.290315	0.114143	0.0281795	0.0641345	0.0454676	0.0881323	0.0946575	11.7571	0.27843
191445	k__Bacteria; p__Firmicutes; c__Clostridia; o__Clostridiales; f__Ruminococcaceae; g__Oscillospira; s__	0.0233495	0.0314238	0.0134515	0.0508561	0.0936426	0.0484322	0.0226896	0.0282624	0.0849191	11.6778	0.21156
New.ReferenceOTU1	k__Bacteria; p__Bacteroidetes; c__Bacteroidia; o__Bacteroidales; f__Bacteroidaceae; g__Bacteroides	0.0010635	0.0639525	0.941999	0.0460541	0.0304693	0.0228995	0.0136407	0.0217614	0.0100792	11.2595	-0.426151
New.ReferenceOTU26	k__Bacteria; p__Bacteroidetes; c__Bacteroidia; o__Bacteroidales; f__Bacteroidaceae; g__Bacteroides	0.188214	0.462693	0.958516	0.0202314	0.0148658	0.0213434	0.0196573	0.0152101	0.0110293	11.0549	-0.277705
New.CleanUp.ReferenceOTU47374	k__Bacteria; p__Firmicutes; c__Clostridia; o__Clostridiales; f__Clostridiaceae; g__; s__	4.52941e-05	0.119723	0.0118007	0.000791154	0.000134841	0.00432793	0.00235123	0.00376649	0.0127798	11.0473	0.442176
289177	k__Bacteria; p__Firmicutes; c__Clostridia; o__Clostridiales; f__Lachnospiraceae; g__; s__	0.00491966	0.00368556	0.0406839	0.00455244	0.103559	0.000109628	0.000420331	0.00361738	0.0453622	10.8997	0.124319
178735	k__Bacteria; p__Firmicutes; c__Clostridia; o__Coriobacteriales; f__Coriobacteriaceae; g__Adlercreutzia; s__	0.000104249	0.715172	0.243318	0.000140235	0	0.00706446	0.000766399	0.0116932	0.0213684	10.709	0.392776
199307	k__Bacteria; p__Firmicutes; c__Clostridia; o__Clostridiales; f__Ruminococcaceae; g__; s__	0.594707	0.044146	0.368743	0.0057628	0.0208624	0.0131252	0.013933	0.0124222	0.0206988	10.5594	0.286265
New.CleanUp.ReferenceOTU22356	k__Bacteria; p__Bacteroidetes; c__Bacteroidia; o__Bacteroidales; f__Bacteroidaceae; g__Bacteroides	6.14612e-05	0.719406	0.993114	0.00981122	0.00848201	0.0324792	0.0300238	0.0119053	0.00870164	10.2923	-0.158662
New.CleanUp.ReferenceOTU50607	k__Bacteria; p__Proteobacteria; c__Deltaproteobacteria; o__Desulfovibrionales; f__Desulfovibrionaceae	1e-05	0.854997	0.402176	0.00123394	0	0.0174948	0.0153296	0.00936954	0.0129188	10.2453	0.533121
178490	k__Bacteria; p__Firmicutes; c__Clostridia; o__Clostridiales; f__Lachnospiraceae; g__; s__	1e-05	0.557295	0.80132	0	0.000132611	0.000822403	0.000259403	0.0186796	0.0161646	10.2038	0.41021
New.CleanUp.ReferenceOTU51201	k__Bacteria; p__Firmicutes; c__Clostridia	1.36e-05	0.00183875	0.0465841	0	0	0.00369904	0.012453	0.00701776	0.024438	10.1451	0.461448
4420206	k__Bacteria; p__Firmicutes; c__Clostridia; o__Clostridiales; f__Ruminococcaceae; g__Oscillospira; s__	0.104809	0.00487057	0.0243479	0.00428754	0.00894141	0.00439319	0.00305905	0.00220627	0.0104271	10.0906	0.252798
270030	k__Bacteria; p__Firmicutes; c__Clostridia; o__Clostridiales; f__Ruminococcaceae; g__Ruminococcus; s__	0.256908	0.17388	0.848228	0.0181214	0.0085414	0.0708619	0.0284331	0.0499497	0.0114212	10.0089	-0.184926
2901246	k__Bacteria; p__Firmicutes; c__Clostridia; o__Clostridiales; f__Lachnospiraceae	0.000512155	0.738896	0.993119	0.761719	0.69714	0.112175	0.0624653	0.155267	0.0561708	9.82331	-0.419766
190273	k__Bacteria; p__Firmicutes; c__Clostridia; o__Clostridiales; f__Lachnospiraceae; g__; s__	9.68996e-05	0.363946	0.78938	0.000138323	0.000122255	0.00567465	0.00693016	0.00343523	0.00583755	9.06347	0.465125
269726	k__Bacteria; p__Bacteroidetes; c__Bacteroidia; o__Bacteroidales; f__S24-7; g__; s__	1e-05	0.00352615	0.0273391	0.00756935	0.00975011	0.205854	0.246079	0.126524	0.276349	8.89387	0.517856
265280	k__Bacteria; p__Firmicutes; c__Clostridia; o__Clostridiales; f__Lachnospiraceae; g__; s__	1.0101e-05	0.785746	0.388618	0.0111025	0.0025567	0.097511	0.0859035	0.0563511	0.0823558	8.84356	0.499754
188973	k__Bacteria; p__Firmicutes; c__Clostridia	0.000172151	0.813671	0.147532	0.0479092	0.013404	0.101031	0.0846769	0.0452168	0.0718547	8.21348	0.418984
233817	k__Bacteria; p__Firmicutes; c__Clostridia; o__Clostridiales; f__Lachnospiraceae; g__; s__	0.0388547	0.603709	0.218631	0.0048315	0.00132016	0.021284	0.0154715	0.0018553	0.0181313	8.12243	0.335273
174824	k__Bacteria; p__Firmicutes; c__Clostridia; o__Clostridiales; f__Lachnospiraceae	0.00515213	0.874788	0.126998	0.289117	0.136189	0.0101604	0.00875416	0.0439724	0.181993	7.97921	0.131192
191616	k__Bacteria; p__Firmicutes; c__Clostridia; o__Clostridiales; f__Ruminococcaceae; g__Ruminococcus; s__	0.00176088	0.0115697	0.0135297	0.00572848	0.00791177	0.0133573	0.00348212	0.151453	0.0122487	7.74527	-0.168154
181348	k__Bacteria; p__Firmicutes; c__Clostridia; o__; f__; g__; s__	0.000268712	0.810438	0.608312	0.0588662	0.0178544	0.0756131	0.0815007	0.121571	0.129797	7.66924	0.409894
182712	k__Bacteria; p__Firmicutes; c__Clostridia; o__Clostridiales; f__Lachnospiraceae; g__; s__	1.44231e-05	0.167726	0.702395	0	0.000257766	0.0226585	0.0323439	0.00707107	0.0164045	7.53505	0.425078
309480	k__Bacteria; p__Firmicutes; c__Clostridia; o__Clostridiales; f__Lachnospiraceae; g__Dorea	0.0240781	0.0127337	0.562373	0.0010719	0.00499502	0.00277969	0.0102497	0.000472318	0.00326747	7.43057	0.255469
188116	k__Bacteria; p__Firmicutes; c__Clostridia; o__Clostridiales; f__Lachnospiraceae; g__; s__	0.0854379	0.116625	0.896204	0.0423863	0.00025227	0.0302897	0.0106019	0.0835601	0.0379782	7.399	-0.173816
198888	k__Bacteria; p__Firmicutes; c__Clostridia; o__Clostridiales; f__Ruminococcaceae; g__Oscillospira; s__	0.000895449	0.697964	0.422059	0.0151641	0.0157423	0.0391959	0.0562949	0.098771	0.0641506	7.29457	0.385384
1684221	k__Bacteria; p__Proteobacteria; c__Deltaproteobacteria; o__Desulfovibrionales; f__Desulfovibrionaceae; g__Desulfovibrio; s__C21_c20	1.05385e-05	0.640659	0.00565333	0.857684	0.00866868	0.345169	0.0131444	1.06971	2.35961	7.20797	0.297969
194662	k__Bacteria; p__Firmicutes; c__Clostridia; o__Clostridiales; f__Ruminococcaceae	2.17045e-05	0.340915	0.697251	0.00964641	0.00865441	0.0938664	0.0827701	0.117244	0.0791031	7.19579	0.454342
265992	k__Bacteria; p__Firmicutes; c__Clostridia; o__Clostridiales; f__Lachnospiraceae; g__; s__	0.000349151	0.59771	0.881272	0.0360903	0.00768176	0.798413	0.479974	0.953179	0.857917	7.15136	0.410134
267689	k__Bacteria; p__Firmicutes; c__Clostridia; o__Clostridiales; f__Ruminococcaceae; g__Oscillospira; s__	0.000410401	0.324167	0.914914	0.234091	0.160977	0.841761	0.636987	1.07626	0.793886	7.14787	0.410695
266343	k__Bacteria; p__Firmicutes; c__Clostridia; o__Clostridiales; f__Lachnospiraceae	0.0119371	0.654346	0.203782	0.251507	0.166664	0.209743	0.210145	0.261429	0.39061	7.00485	0.286612
259846	k__Bacteria; p__Firmicutes; c__Clostridia; o__Clostridiales; f__Lachnospiraceae; g__; s__	0.00978372	0.654346	0.931539	0.0101286	0.021791	0.000221695	0.000669885	0.0285523	0.0344491	6.94456	0.242148
261132	k__Bacteria; p__Firmicutes; c__Clostridia; o__Clostridiales; f__Ruminococcaceae	0.000292368	0.358184	0.91895	0.0172267	0.0124555	0.060736	0.0478952	0.0729992	0.0552453	6.9212	0.420297
1108078	k__Bacteria; p__Firmicutes; c__Clostridia; o__Clostridiales; f__; g__; s__	0.175541	0.129945	0.328197	0.0602829	0.0134663	0.0112845	0.00475146	0.263863	0.00963902	6.82527	-0.188174
264359	k__Bacteria; p__Firmicutes; c__Clostridia; o__Clostridiales; f__Lachnospiraceae	0.676965	0.0639525	0.32347	0.021884	0.0039992	0.0135227	0.0046464	0.0117215	0.0102199	6.74292	-0.216614
278440	k__Bacteria; p__Firmicutes; c__Clostridia; o__Clostridiales; f__Lachnospiraceae; g__; s__	0.00560599	0.496963	0.332019	0.000279306	0.000265221	0.0250477	0.0138114	0.0244502	0.0602725	6.59659	0.362559
269091	k__Bacteria; p__Firmicutes; c__Clostridia; o__Clostridiales; f__Lachnospiraceae; g__[Ruminococcus]; s__gnavus	1e-05	0.109436	0.0413858	0	0.000134871	0.00414384	0.00894677	0.00296782	0.00291701	6.52457	0.425867
258522	k__Bacteria; p__Firmicutes; c__Clostridia; o__Clostridiales; f__Lachnospiraceae; g__; s__	0.000974437	0.160258	0.648574	0.0740434	0.00905174	1.85582	1.34837	1.32334	0.34953	6.27639	-0.0592404
New.CleanUp.ReferenceOTU1191	k__Bacteria; p__Firmicutes; c__Clostridia	0.00067432	0.0146531	0.270356	0.000140235	0	0.00224585	0.0101608	0.00458353	0.011351	6.08711	0.399765
191089	k__Bacteria; p__Firmicutes; c__Clostridia; o__Clostridiales; f__Lachnospiraceae; g__; s__	0.000249847	0.00487057	0.005935	0.00105957	0.014169	0	0.000129305	0.000900491	0.00362985	6.01835	0.0163399
4363614	k__Bacteria; p__Firmicutes; c__Clostridia; o__Clostridiales; f__Ruminococcaceae	0.000111234	0.732423	0.930386	0.000138323	0.00016848	0.025103	0.02616	0.0112286	0.0162189	5.98173	0.401103
New.CleanUp.ReferenceOTU3083	k__Bacteria; p__Firmicutes; c__Clostridia; o__Clostridiales; f__Lachnospiraceae	0.00046163	0.0551378	0.23509	0.000151367	0.000134841	0.00340192	0.00988471	0.00238259	0.0047903	5.95064	0.401248
228785	k__Bacteria; p__Firmicutes; c__Clostridia; o__Clostridiales; f__Dehalobacteriaceae; g__Dehalobacterium; s__	1e-05	0.314112	0.762876	0.000151367	0	0.0191754	0.0245579	0.00840378	0.012023	5.9504	0.427748
161993	k__Bacteria; p__Firmicutes; c__Clostridia; o__Clostridiales; f__; g__; s__	0.878901	0.408098	0.664468	0.00463302	0.0520686	0.0122416	0.0308187	0.0198205	0.0200232	5.93039	0.16487
260346	k__Bacteria; p__Firmicutes; c__Clostridia; o__Clostridiales; f__Lachnospiraceae; g__; s__	0.622587	0.0388045	0.748997	0.430773	0.128658	0.480126	0.227664	0.418266	0.301916	5.9059	-0.128913
New.ReferenceOTU291	k__Bacteria; p__Firmicutes; c__Clostridia; o__Clostridiales; f__Ruminococcaceae	0.0102035	0.174008	0.00147344	0.0024759	0.00809832	0.0138122	0.00692257	0.00264703	0.0100031	5.90524	0.29518
214835	k__Bacteria; p__Firmicutes; c__Clostridia; o__Clostridiales; f__Lachnospiraceae; g__; s__	0.270846	0.474969	0.0589801	0.0626505	0.0692666	0.0826287	0.0270861	0.039795	0.0505943	5.86028	-0.240788
307373	k__Bacteria; p__Firmicutes; c__Clostridia; o__Clostridiales; f__Lachnospiraceae; g__; s__	1e-05	0.801099	0.984791	0	0	0.00083024	0.00014168	0.0131493	0.0123091	5.84857	0.356789
278098	k__Bacteria; p__Firmicutes; c__Clostridia; o__Clostridiales; f__Ruminococcaceae; g__Ruminococcus; s__	0.01863	0.874788	0.897453	0.00519171	0.000522013	0.0282095	0.0356065	0.0447862	0.0358131	5.80702	0.349848
1107303	k__Bacteria; p__Firmicutes; c__Clostridia; o__Clostridiales; f__Lachnospiraceae	0.00426888	0.846594	0.0135297	0.0459145	0.00528243	0.0653344	0.0496603	0.0423587	0.0910171	5.80304	0.359844
174573	k__Bacteria; p__Bacteroidetes; c__Bacteroidia; o__Bacteroidales; f__S24-7; g__; s__	0.418995	0.732081	0.692038	0.227856	0.191756	0.144439	0.108309	0.174511	0.3579	5.77721	0.153335
259595	k__Bacteria; p__Firmicutes; c__Clostridia; o__Clostridiales; f__Lachnospiraceae; g__; s__	1.20979e-05	0.000705	0.000295385	0.00908199	0.124795	0.00086743	0.00067894	0.0042363	0.0295549	5.70659	-0.0145087
797021	k__Bacteria; p__Firmicutes; c__Clostridia; o__Clostridiales; f__Lachnospiraceae; g__; s__	0.000589722	0.408098	0.522936	0.206937	0.0949749	0.00560052	0.00261743	0.012692	0.000270881	5.48474	-0.359337
197696	k__Bacteria; p__Firmicutes; c__Clostridia; o__Clostridiales; f__Ruminococcaceae; g__Oscillospira; s__	0.000246423	0.852226	0.506704	0.00266459	0.00135	0.00824885	0.00638132	0.00592537	0.00748255	5.40531	0.426997
181419	k__Bacteria; p__Firmicutes; c__Clostridia; o__Clostridiales; f__Lachnospiraceae; g__; s__	1.65854e-05	0.59771	0.0412392	0.0231785	0.00837835	0.0803702	0.0490898	0.0712036	0.132384	5.40026	0.404254
331013	k__Bacteria; p__Firmicutes; c__Clostridia; o__Clostridiales; f__Ruminococcaceae	0.310374	0.465156	0.0640226	0.108206	0.203826	0.235005	0.162118	0.248393	0.16331	5.32766	-0.133752
265563	k__Bacteria; p__Firmicutes; c__Clostridia; o__Clostridiales; f__Lachnospiraceae; g__[Ruminococcus]	0.0219432	0.133956	0.984791	0.0140763	0.00137701	0.0440546	0.027498	0.0250876	0.00734017	5.27264	-0.0921668
336789	k__Bacteria; p__Firmicutes; c__Clostridia; o__Clostridiales; f__Lachnospiraceae; g__; s__	1e-05	0.133402	0.24888	0	0	0.00142461	0.0023031	0.00980232	0.0178602	5.21859	0.372134
New.CleanUp.ReferenceOTU15726	k__Bacteria; p__Firmicutes; c__Clostridia	1.03279e-05	0.00386	0.105991	0.00016162	0	0.00338387	0.0111615	0.00846194	0.0216914	5.18519	0.417717
135956	k__Bacteria; p__Firmicutes; c__Bacilli; o__Lactobacillales; f__Lactobacillaceae; g__; s__	0.20075	0.21411	0.652329	1.29482	0.289814	0.912036	0.128873	5.23519	1.05215	5.09628	-0.193687
New.CleanUp.ReferenceOTU44922	k__Bacteria; p__Firmicutes; c__Clostridia; o__Clostridiales; f__Lachnospiraceae; g__; s__	0.00106338	0.00624524	0.142884	0	0	0.00200797	0.00617885	0.00184135	0.00932494	4.90907	0.381887
174260	k__Bacteria; p__Firmicutes; c__Clostridia	0.0279021	0.976509	0.153086	0.0271879	0.00888787	0.0661977	0.0201978	0.0452973	0.0911359	4.88249	0.303903
174422	k__Bacteria; p__Firmicutes; c__Clostridia; o__Clostridiales; f__Lachnospiraceae; g__; s__	0.577608	0.241613	0.53075	0.045678	0.0144849	0.0416753	0.0210137	0.0392018	0.0398351	4.85969	-0.106906
2897332	k__Bacteria; p__Firmicutes; c__Clostridia; o__Clostridiales; f__Lachnospiraceae; g__[Ruminococcus]; s__gnavus	0.0885663	0.292519	0.648215	0.182465	0.172259	0.321861	0.16679	0.144965	0.0968447	4.83606	-0.173259
665703	k__Bacteria; p__Firmicutes; c__Clostridia; o__Clostridiales; f__Ruminococcaceae; g__; s__	0.0284572	0.730989	0.299018	0	0.000303351	0.0509307	0.0287351	0.00872701	0.0415934	4.78783	0.302657
269125	k__Bacteria; p__Firmicutes; c__Bacilli; o__Lactobacillales; f__Lactobacillaceae; g__; s__	0.221502	0.232411	0.652329	0.0327423	0.00789537	0.0185825	0.00341075	0.122584	0.0238263	4.7627	-0.191454
260200	k__Bacteria; p__Firmicutes; c__Clostridia; o__Clostridiales; f__Ruminococcaceae	0.00740953	0.302564	0.691761	0.00325559	0.00339169	0.0112213	0.0089199	0.0131411	0.00790942	4.71454	0.345022
4387250	k__Bacteria; p__Bacteroidetes; c__Bacteroidia; o__Bacteroidales; f__Bacteroidaceae; g__Bacteroides; s__ovatus	1.0101e-05	0.846547	0.984791	0.00888576	0.00823583	0.000702688	0.000757118	0.00232347	0.0019954	4.5149	-0.432559
New.ReferenceOTU43	k__Bacteria; p__Bacteroidetes; c__Bacteroidia; o__Bacteroidales; f__; g__; s__	4.72464e-05	0.107748	0.536018	0	0.0002545	0.0108795	0.0156815	0.00750082	0.015586	4.47106	0.424705
183545	k__Bacteria; p__Firmicutes; c__Clostridia; o__Clostridiales; f__Ruminococcaceae	0.000296854	0.0624181	0.253679	0.00299951	0.00190978	0.00778574	0.0156919	0.00660922	0.0116467	4.45801	0.385998
259631	k__Bacteria; p__Firmicutes; c__Clostridia; o__Clostridiales; f__Lachnospiraceae; g__[Ruminococcus]; s__gnavus	0.00106338	0.105377	0.270267	0.0665351	0.00887327	0.446758	0.162968	0.217086	0.183558	4.39348	-0.00314075
New.CleanUp.ReferenceOTU32500	k__Bacteria; p__Firmicutes; c__Clostridia; o__Clostridiales; f__Lachnospiraceae; g__; s__	1.0101e-05	0.00697091	0.131935	0.00016162	0	0.00242429	0.00935816	0.0100561	0.0230731	4.3876	0.399628
259511	k__Bacteria; p__Firmicutes; c__Clostridia; o__Clostridiales; f__Lachnospiraceae; g__; s__	0.00384693	0.670537	0.0739396	0.00429727	0.0102037	0.679727	0.172536	0.260228	0.459653	4.33564	0.026438
New.ReferenceOTU233	k__Bacteria; p__Bacteroidetes; c__Bacteroidia; o__Bacteroidales; f__Porphyromonadaceae; g__Parabacteroides	0.69737	0.0238096	0.848228	0.00550052	0.0163859	0.00845032	0.0141665	0.00567917	0.0124448	4.32492	0.156141
178959	k__Bacteria; p__Firmicutes; c__Clostridia; o__Clostridiales; f__Ruminococcaceae; g__Oscillospira; s__	0.00228262	0.557295	0.48733	0.0414417	0.00136772	0.241305	0.119697	0.00618697	0.0338656	4.28862	-0.0886751
New.CleanUp.ReferenceOTU22521	k__Bacteria; p__Firmicutes; c__Clostridia	1e-05	0.0372914	0.275396	0.000312986	0.000134841	0.00951922	0.00596976	0.00341468	0.00189247	4.26987	0.0307398
New.CleanUp.ReferenceOTU27461	k__Bacteria; p__Bacteroidetes; c__Bacteroidia; o__Bacteroidales; f__S24-7; g__; s__	1e-05	0.00240476	0.0001	0.000880819	0.00865447	0.000110847	0.00040064	0.000229857	0.000467838	4.2694	-0.0635988
258368	k__Bacteria; p__Firmicutes; c__Clostridia; o__Clostridiales; f__Lachnospiraceae; g__; s__	1.03279e-05	0.00992077	0.0358794	0.00494972	0.001064	0.393606	0.273563	1.14188	0.428457	4.24471	0.00684827
259912	k__Bacteria; p__Firmicutes; c__Clostridia; o__Clostridiales; f__Lachnospiraceae	0.0608416	0.886004	0.134289	0.00767508	0.00993051	0.00865053	0.00238814	0.00309499	0.00533618	4.24442	-0.250378
4446120	k__Bacteria; p__Firmicutes; c__Clostridia; o__Clostridiales; f__Ruminococcaceae; g__Oscillospira; s__	0.0854379	0.0639525	0.0844133	0.00472214	0.176315	0.217241	0.108812	0.0252507	0.759395	4.23262	0.252754
189611	k__Bacteria; p__Firmicutes; c__Clostridia	0.00126921	0.00558184	0.295966	0.00109068	0.00011966	0.0151739	0.00451973	0.0139065	0.0043031	4.21715	-0.0093838
463794	k__Bacteria; p__Firmicutes; c__Bacilli; o__Lactobacillales; f__Lactobacillaceae; g__; s__	0.240519	0.264445	0.522936	0.0325831	0.0152082	0.0223729	0.00433828	0.207263	0.0253114	4.20715	-0.18255
New.CleanUp.ReferenceOTU14272	k__Bacteria	0.000100129	0.00607463	0.000929615	0.000151367	0.0170327	0	0	0.000293571	0.00182924	4.18078	-0.036463
4372003	k__Bacteria; p__Bacteroidetes; c__Bacteroidia; o__Bacteroidales; f__Porphyromonadaceae; g__Parabacteroides; s__	0.000664642	0.00386	0.219355	0.315214	0.557191	0.633663	1.66096	0.334185	0.74392	4.16048	0.281009
274619	k__Bacteria; p__Firmicutes; c__Clostridia; o__Clostridiales	1.0101e-05	0.89702	0.802465	0.00166774	0.000812321	0.0168045	0.0156819	0.00855082	0.0108371	4.147	0.42782
4401580	k__Bacteria; p__Bacteroidetes; c__Bacteroidia; o__Bacteroidales; f__Bacteroidaceae; g__Bacteroides; s__	1e-05	0.976509	0.97674	0.192867	0.205752	0.00711265	0.00832025	0.0234663	0.0158461	4.10963	-0.43461
171617	k__Bacteria; p__Bacteroidetes; c__Bacteroidia; o__Bacteroidales; f__S24-7; g__; s__	0.00295144	0.228775	0.165106	0.00515308	0.00380678	0.00595936	0.00626391	0.00705035	0.014048	4.06054	0.295774
263366	k__Bacteria; p__Firmicutes; c__Clostridia; o__Clostridiales; f__Lachnospiraceae; g__; s__	0.0121419	0.13507	0.0458684	4.38504	0.0139359	0.0286208	0.0543404	0.0554676	0.0316165	4.05311	-0.270092
277067	k__Bacteria; p__Firmicutes; c__Clostridia; o__Clostridiales; f__Lachnospiraceae; g__; s__	0.000547719	0.0371896	0.162942	0.0682846	0.00138792	0.0374446	0.0326824	0.349844	0.104458	4.03444	-0.0730208
2797559	k__Bacteria; p__Firmicutes; c__Clostridia; o__Clostridiales; f__Lachnospiraceae	1.08889e-05	0.998866	0.953559	0.00116204	0.000265221	0.0118152	0.0103377	0.0222823	0.0240138	4.01833	0.363707
New.ReferenceOTU236	k__Bacteria; p__Firmicutes; c__Clostridia; o__Clostridiales; f__Lachnospiraceae; g__; s__	1e-05	0.00386	0.0640226	0.000440926	0	0.00766711	0.0212659	0.0203959	0.0502174	3.97826	0.409351
273967	k__Bacteria; p__Firmicutes; c__Clostridia; o__Clostridiales; f__Lachnospiraceae	0.0131565	0.0919327	0.248873	0.000463937	0	0.00455935	0.00765073	0.00317588	0.0153195	3.95907	0.317049
337727	k__Bacteria; p__Firmicutes; c__Clostridia; o__Clostridiales; f__Ruminococcaceae; g__Oscillospira; s__	1.11029e-05	0.598531	0.38116	0.0345842	0.00808402	0.200098	0.141421	0.0802008	0.102869	3.95846	0.376258
197463	k__Bacteria; p__Firmicutes; c__Clostridia; o__Clostridiales; f__Ruminococcaceae; g__Oscillospira; s__	0.623846	0.120637	0.576309	0.0112102	0.00492812	0.00821968	0.0054386	0.00681717	0.00558069	3.94634	-0.191326
New.ReferenceOTU241	k__Bacteria; p__Bacteroidetes; c__Bacteroidia; o__Bacteroidales; f__Bacteroidaceae	1e-05	0.931217	0.00529261	0.0332474	0.0595796	0.0118607	0.0104979	0.0240058	0.00784298	3.89868	-0.432559
303508	k__Bacteria; p__Firmicutes; c__Clostridia; o__Clostridiales; f__Lachnospiraceae; g__; s__	5.07109e-05	0.00183875	0.00292974	0.0130175	0.140454	0.000620905	0.000468774	0.0062654	0.0394682	3.89507	-0.0318591
194043	k__Bacteria; p__Bacteroidetes; c__Bacteroidia; o__Bacteroidales; f__S24-7; g__; s__	0.000591972	0.83821	0.624223	0.0967269	0.0682831	0.0329042	0.0455668	0.111593	0.136979	3.88605	0.14568
178787	k__Bacteria; p__Firmicutes; c__Clostridia; o__Clostridiales; f__Lachnospiraceae; g__; s__	5.85116e-05	0.00339583	0.00152912	0.00847653	0.127447	0.000137127	0.000598873	0.00680991	0.0270814	3.84976	-0.0408185
326076	k__Bacteria; p__Firmicutes; c__Clostridia; o__Clostridiales; f__Lachnospiraceae; g__; s__	2.8172e-05	0.00352615	0.006716	0.00575193	0.0377975	0.000219256	0	0.000880712	0.0096677	3.8339	-0.049742
179703	k__Bacteria; p__Firmicutes; c__Clostridia; o__Clostridiales; f__Lachnospiraceae; g__; s__	0.162918	0.193374	0.0465841	0.207497	0.0123504	0.0478982	0.066286	0.0419158	0.0395484	3.80622	-0.218719
521982	k__Bacteria; p__Bacteroidetes; c__Bacteroidia; o__Bacteroidales; f__Rikenellaceae; g__; s__	1e-05	0.0279504	0.00599654	0.000556701	0.000132611	0.000593987	0.000401434	0.0049754	0.0107964	3.78831	0.341608
New.ReferenceOTU75	k__Bacteria; p__Bacteroidetes; c__Bacteroidia; o__Bacteroidales; f__Bacteroidaceae; g__Bacteroides; s__	1e-05	0.801099	0.884561	0.0241222	0.0240746	0.000884854	0.00145073	0.00329132	0.000841978	3.74699	-0.475395
267411	k__Bacteria; p__Firmicutes; c__Clostridia; o__Clostridiales; f__Lachnospiraceae; g__; s__	0.0015378	0.301581	0.782678	0.00521681	0.000539393	0.125457	0.0989029	0.0871459	0.0312902	3.73551	-0.00732135
519763	k__Bacteria; p__Firmicutes; c__Clostridia; o__Clostridiales; f__Ruminococcaceae; g__Oscillospira; s__	0.00013029	0.717121	0.420702	0.00808543	0.000273976	0.0446731	0.0306495	0.0165964	0.0242022	3.69129	0.353884
4446902	k__Bacteria; p__Firmicutes; c__Bacilli; o__Gemellales; f__Gemellaceae	6.09174e-05	0.0852325	0.431839	0.0125449	0.00518044	0.0779467	0.0400048	0.036742	0.0258734	3.65946	0.00755389
New.CleanUp.ReferenceOTU24224	k__Bacteria; p__Bacteroidetes; c__Bacteroidia; o__Bacteroidales	0.0124715	0.546412	0.261245	0.00661585	0.0224517	0.000604669	0.000551275	0.00471755	0.00235958	3.65288	-0.309746
New.CleanUp.ReferenceOTU9869	k__Bacteria; p__Proteobacteria; c__Deltaproteobacteria; o__Desulfovibrionales; f__Desulfovibrionaceae; g__Desulfovibrio; s__C21_c20	4.94737e-05	0.582266	0.0195118	0.000269834	0	0.0034586	0.000134381	0.00323373	0.00808314	3.58352	0.343562
186043	k__Bacteria; p__Firmicutes; c__Clostridia; o__Clostridiales; f__Lachnospiraceae; g__; s__	0.0690516	0.497321	0.190131	2.01796	0.401177	0.296024	0.520751	0.194774	0.299385	3.57324	-0.252224
339549	k__Bacteria; p__Bacteroidetes; c__Bacteroidia; o__Bacteroidales; f__S24-7; g__; s__	5.65421e-05	0.0744761	0.128248	0.00653008	0.0192169	0.000442769	0.00111973	0.00240629	0.00440853	3.57101	-0.0854971
192180	k__Bacteria; p__Firmicutes; c__Clostridia; o__Clostridiales; f__Lachnospiraceae	5.5493e-05	0.0086362	0.169407	0.00142879	0.00157535	0.00455317	0.0085988	0.00530386	0.0130769	3.56517	0.375391
113542	k__Bacteria; p__Proteobacteria; c__Deltaproteobacteria; o__Desulfovibrionales; f__Desulfovibrionaceae; g__Desulfovibrio	1e-05	0.946454	0.506467	0.000758256	0	0.0143278	0.018265	0.00610534	0.00410643	3.54986	0.351207
263933	k__Bacteria; p__Firmicutes; c__Clostridia; o__Clostridiales; f__Lachnospiraceae; g__; s__	4.06566e-05	0.00638279	0.208497	0.00512198	0.00239528	0.0938903	0.571876	0.35727	0.865955	3.47123	0.379656
790663	k__Bacteria; p__Firmicutes; c__Clostridia; o__Clostridiales; f__Lachnospiraceae; g__; s__	1e-05	0.00079625	0.0458684	0.0427791	0.0154807	1.11797	4.45936	2.81996	7.4165	3.39071	0.408016
771177	k__Bacteria; p__Firmicutes; c__Clostridia; o__Clostridiales; f__; g__; s__	0.000209105	0.0115697	0.00591265	0.000151367	0	0.000709854	0.000333696	0.00172187	0.0426515	3.35464	0.291996
2315700	k__Bacteria; p__Firmicutes; c__Clostridia; o__Clostridiales; f__Ruminococcaceae	1e-05	0.603709	0.849754	0.000312986	0.000563682	0.0650723	0.0527669	0.058142	0.0544678	3.31796	0.452255
263946	k__Bacteria; p__Firmicutes; c__Clostridia; o__Clostridiales; f__Lachnospiraceae; g__[Ruminococcus]; s__gnavus	1e-05	0.603709	0.857015	0.000664368	0.000134841	0.0352903	0.0418627	0.00962244	0.0122027	3.21153	0.36309
196664	k__Bacteria; p__Bacteroidetes; c__Bacteroidia; o__Bacteroidales; f__Bacteroidaceae; g__Bacteroides	1e-05	0.889948	0.915836	0.24339	0.278899	0.0109424	0.00922965	0.0265051	0.0195584	3.19366	-0.425052
174285	k__Bacteria; p__Firmicutes; c__Clostridia; o__Clostridiales; f__Lachnospiraceae; g__; s__	0.0503078	0.170476	0.154488	0.010923	0.289202	0.000729324	0.012833	0.0223565	0.0360097	3.15958	0.00952678
230268	k__Bacteria; p__Firmicutes; c__Clostridia; o__Clostridiales; f__Ruminococcaceae; g__Ruminococcus	2.07558e-05	0.804397	0.752183	0.0194835	0.0482442	0.174844	0.162063	0.227106	0.189156	3.14844	0.385221
271418	k__Bacteria; p__Bacteroidetes; c__Bacteroidia; o__Bacteroidales; f__S24-7; g__; s__	1.01869e-05	0.0283508	0.0366927	0.0084675	0.0128762	0.0276888	0.0267668	0.0462534	0.111091	3.08287	0.336254
2435303	k__Bacteria; p__Bacteroidetes; c__Bacteroidia; o__Bacteroidales; f__S24-7; g__; s__	0.0517334	0.17388	0.368944	0.0436833	0.00236356	0	0.000413015	0.0300493	0.0184757	3.03011	0.110145
186393	k__Bacteria; p__Firmicutes; c__Clostridia; o__Clostridiales; f__Lachnospiraceae; g__; s__	0.000156667	0.00183875	0.0012325	0.000151367	0.00948167	0	0	0.000391428	0.00238513	3.02363	-0.0435304
192971	k__Bacteria; p__Firmicutes; c__Clostridia; o__Clostridiales; f__Lachnospiraceae; g__; s__	0.00013029	0.00240476	0.00232676	0.000908199	0.0162182	0.000113468	0	0.000782855	0.00427039	2.9999	-0.0430932
259556	k__Bacteria; p__Firmicutes; c__Clostridia; o__Clostridiales; f__Lachnospiraceae; g__Dorea; s__	1.28082e-05	0.886004	0.382756	0.00579523	0.00360035	0.0481994	0.0712573	0.0623274	0.0511891	2.96814	0.10177
348393	k__Bacteria; p__Firmicutes; c__Clostridia; o__Clostridiales; f__Lachnospiraceae; g__; s__	2.25698e-05	0.00183875	0.000281667	0.000302733	0.0156525	0.000126497	0	0.000278931	0.00236844	2.94202	-0.069658
New.ReferenceOTU25	k__Bacteria; p__Firmicutes; c__Clostridia; o__Clostridiales; f__Lachnospiraceae; g__; s__	1.46203e-05	0.654346	0.914914	0.000756833	0.000269712	0.0223095	0.0177117	0.0049081	0.00362319	2.94001	0.0136186
New.CleanUp.ReferenceOTU27065	k__Bacteria; p__Firmicutes; c__Clostridia; o__Clostridiales; f__Lachnospiraceae; g__; s__	0.000241158	0.921665	0.986057	0.0004541	0	0.0353683	0.0364053	0.00897915	0.00605346	2.92781	-0.00618082
176298	k__Bacteria; p__Firmicutes; c__Clostridia; o__Clostridiales; f__Lachnospiraceae; g__; s__	2.95745e-05	0.00183875	0.000472222	0.223012	6.90423	0.00537444	0.0189521	0.183598	1.19801	2.85614	-0.0667827
176798	k__Bacteria; p__Firmicutes; c__Clostridia; o__Clostridiales; f__Lachnospiraceae; g__; s__	0.00013029	0.00412812	0.00208722	0.0296413	0.656728	0.00101474	0.00363126	0.0258466	0.127324	2.85309	-0.0564868
176952	k__Bacteria; p__Firmicutes; c__Clostridia; o__Clostridiales; f__Lachnospiraceae; g__; s__	0.00084612	0.0115697	0.0152034	0.00438963	0.0623675	0.000263624	0.000466591	0.00266226	0.0139316	2.8372	-0.0425363
188548	k__Bacteria; p__Firmicutes; c__Clostridia; o__Clostridiales; f__Lachnospiraceae; g__; s__	0.0181299	0.89702	0.0939807	0.00195469	0.0002545	0.00227399	0.0085246	0.00757578	0.00479912	2.79552	0.285878
New.ReferenceOTU34	k__Bacteria; p__Bacteroidetes; c__Bacteroidia; o__Bacteroidales; f__; g__; s__	1.0101e-05	0.06852	0.208497	0.000783325	0.00129785	0.0134383	0.0145173	0.00566613	0.0133536	2.7823	0.423269
180555	k__Bacteria; p__Firmicutes; c__Clostridia; o__; f__; g__; s__	0.00512234	0.000496667	0.53065	0.298891	0.0118777	0.828897	0.245287	0.87224	0.231657	2.69145	-0.0235267
260156	k__Bacteria; p__Firmicutes; c__Clostridia; o__Clostridiales; f__Lachnospiraceae; g__; s__	0.0928239	0.74839	0.848228	0.0855811	0.0526083	0.0379752	0.041839	0.0207162	0.0176497	2.65621	-0.225409
177115	k__Bacteria; p__Bacteroidetes; c__Bacteroidia; o__Bacteroidales; f__S24-7; g__; s__	0.00877206	0.72372	0.873381	1.3753	2.15125	0.00164143	0.0193016	0.272297	0.366172	2.64525	-0.0427645
199215	k__Bacteria; p__Firmicutes; c__Clostridia; o__Clostridiales; f__Lachnospiraceae	3.58462e-05	0.00224389	0.000764167	0.0966526	2.14013	0.00244003	0.00462544	0.0587375	0.394169	2.64326	-0.0696697
4357315	k__Bacteria; p__Firmicutes; c__Clostridia; o__Clostridiales; f__Ruminococcaceae; g__Oscillospira; s__	0.00293126	0.717121	0.000472222	0.00062437	0.000138106	0.0168127	0.145706	0.0862869	0.015308	2.59651	0.241285
198194	k__Bacteria; p__Firmicutes; c__Clostridia; o__Clostridiales; f__Ruminococcaceae; g__Oscillospira; s__	1.05385e-05	0.0314238	0.372999	0.0606682	0.051403	0.308223	0.181743	0.23552	0.164712	2.58841	0.111339
345536	k__Bacteria; p__Firmicutes; c__Clostridia; o__Clostridiales; f__Lachnospiraceae	1e-05	0.969936	0.812713	0.00104544	0.00016848	0.00879489	0.0082328	0.0026862	0.00360662	2.55008	0.0933504
261142	k__Bacteria; p__Firmicutes; c__Clostridia; o__Clostridiales; f__Lachnospiraceae; g__; s__	0.00477274	0.769179	0.156366	0.00059348	0.000366766	0.0369153	0.0134023	0.0121513	0.0230383	2.5382	0.0674568
275339	k__Bacteria; p__Bacteroidetes; c__Bacteroidia; o__Bacteroidales; f__S24-7; g__; s__	0.000190157	0.496963	0.532422	0.00445571	0.0036288	0.00991855	0.0158153	0.0134079	0.0143495	2.52223	0.370323
267536	k__Bacteria; p__Firmicutes; c__Clostridia; o__Clostridiales; f__Clostridiaceae; g__; s__	1.03279e-05	0.496963	0.179344	0.00103731	0	0.0564839	0.031275	0.0310938	0.036534	2.50042	0.398635
175529	k__Bacteria; p__Firmicutes; c__Clostridia; o__Clostridiales; f__Lachnospiraceae; g__; s__	0.000406996	0.00907235	0.00369488	0.000302733	0.0135975	0	0.000129305	0.000391428	0.00198752	2.43373	-0.0635922
3150250	k__Bacteria; p__Firmicutes; c__Clostridia; o__Clostridiales; f__Lachnospiraceae	0.871671	0.823316	0.961389	0.00983807	0.0166599	0.0135258	0.0117539	0.0152778	0.0193324	2.41537	0.15454
New.ReferenceOTU283	k__Bacteria; p__Bacteroidetes; c__Bacteroidia; o__Bacteroidales	0.476785	0.587212	0.682685	0.00687757	0.00683932	0.00481035	0.0105672	0.00972646	0.0101244	2.40031	0.178366
191948	k__Bacteria; p__Firmicutes; c__Clostridia; o__Clostridiales; f__Lachnospiraceae; g__; s__	1.51852e-05	0.00079625	0.000444375	0.00242186	0.0348179	0.000566511	0.000473851	0.000782855	0.00778715	2.37625	-0.0780006
1108378	k__Bacteria; p__Firmicutes; c__Clostridia; o__Clostridiales; f__Lachnospiraceae; g__; s__	0.0108477	0.153196	0.819351	0.203637	0.12383	0.101901	0.0512275	0.173061	0.147719	2.36961	0.0627911
263705	k__Bacteria; p__Firmicutes; c__Clostridia; o__Clostridiales; f__Peptococcaceae; g__; s__	1.03279e-05	0.583842	0.748119	0.0295984	0.00494394	0.266712	0.324933	0.133268	0.179212	2.35312	0.363201
38415	k__Bacteria; p__Firmicutes; c__Clostridia; o__Clostridiales; f__Lachnospiraceae; g__Dorea; s__	0.000503464	0.0624181	0.274091	0.0248435	0.0816587	0.0750495	0.194713	0.0193376	0.026999	2.34464	0.163545
261350	k__Bacteria; p__Bacteroidetes; c__Bacteroidia; o__Bacteroidales; f__S24-7; g__; s__	0.0632653	0.142076	0.334098	0.851154	0.0418286	0.00806747	0.00545027	0.523835	0.290955	2.33266	0.0826047
263977	k__Bacteria; p__Firmicutes; c__Clostridia; o__Clostridiales; f__Ruminococcaceae; g__Oscillospira; s__	0.0625921	0.0242317	0.332019	0.101452	0.0574241	0.348469	0.0762319	0.243189	0.135093	2.32706	-0.000160797
New.CleanUp.ReferenceOTU43995	k__Bacteria; p__Firmicutes; c__Clostridia; o__Clostridiales; f__Lachnospiraceae	1.01869e-05	0.0313616	0.0865789	0.000301855	0	0.00113305	0.00248958	0.00417852	0.010085	2.32649	0.352249
263207	k__Bacteria; p__Firmicutes; c__Clostridia; o__Clostridiales; f__Lachnospiraceae; g__[Ruminococcus]; s__gnavus	0.519225	0.174008	0.494184	0.0182204	0.00424671	0.0125512	0.0092928	0.0082091	0.00581868	2.31993	-0.143706
306066	k__Bacteria; p__Firmicutes; c__Clostridia; o__Clostridiales; f__Lachnospiraceae	1.05385e-05	0.23385	0.00426163	0.0110097	0.00481247	2.77244	0.93376	0.902276	1.33231	2.26986	0.357951
180824	k__Bacteria; p__Firmicutes; c__Clostridia; o__Clostridiales; f__Lachnospiraceae; g__; s__	0.000314015	0.00607463	0.003408	0.00330356	0.117385	0.00058338	0.000466591	0.00256278	0.0209486	2.26845	-0.0636846
New.ReferenceOTU143	k__Bacteria; p__Bacteroidetes; c__Bacteroidia; o__Bacteroidales; f__S24-7; g__; s__	4.97619e-05	0.472686	0.717114	0.000417214	0.000404522	0.00804678	0.00540482	0.00396342	0.00337048	2.22645	0.0760023
277208	k__Bacteria; p__Firmicutes; c__Clostridia; o__Clostridiales; f__Lachnospiraceae; g__; s__	1e-05	0.0493386	0.120572	0.000464353	0	0.00804668	0.0149851	0.00210563	0.004292	2.22529	0.301616
4410988	k__Bacteria; p__Firmicutes; c__Clostridia; o__Clostridiales; f__Ruminococcaceae; g__Oscillospira; s__	2.49727e-05	0.592472	0.648215	0.292803	0.165455	0.83876	0.654429	0.66103	0.711973	2.20428	0.379025
209030	k__Bacteria; p__Bacteroidetes; c__Bacteroidia; o__Bacteroidales; f__S24-7; g__; s__	1e-05	0.0624181	0.058936	0.108642	0.0735346	0.656939	1.00314	0.359789	0.434293	2.18136	0.392787
266583	k__Bacteria; p__Firmicutes; c__Clostridia; o__Clostridiales; f__Lachnospiraceae	1.39869e-05	0.363946	0.706402	0.000290438	0	0.00898338	0.012943	0.00351983	0.00542407	2.16793	0.334917
262166	k__Bacteria; p__Bacteroidetes; c__Bacteroidia; o__Bacteroidales; f__S24-7; g__; s__	0.00285602	0.764427	0.969188	0.010986	0.0112225	0.0330019	0.0254758	0.0472697	0.0434033	2.11571	0.266552
New.ReferenceOTU213	k__Bacteria; p__Bacteroidetes; c__Bacteroidia; o__Bacteroidales; f__S24-7; g__; s__	1.03279e-05	0.449713	0.401218	0.00657857	0.0105978	0.000246731	0.000592306	0.00209419	0.00189434	2.11016	-0.392049
177512	k__Bacteria; p__Bacteroidetes; c__Bacteroidia; o__Bacteroidales; f__S24-7; g__; s__	0.00831986	0.74839	0.890795	0.254264	0.383189	0.00058902	0.00346529	0.0452777	0.0561018	2.10415	-0.0566589
186940	k__Bacteria; p__Firmicutes; c__Clostridia; o__Clostridiales; f__Lachnospiraceae; g__; s__	0.000512155	0.00857333	0.00687804	0.004541	0.097203	0.000126497	0	0.0023865	0.0191362	2.09232	-0.0644679
3919797	k__Bacteria; p__Firmicutes; c__Clostridia; o__Clostridiales; f__Lachnospiraceae; g__; s__	0.0116092	0.83821	0.863009	1.4914	1.7447	0.841842	0.43374	0.425904	0.264937	2.02228	-0.27454
661055	k__Bacteria; p__Firmicutes; c__Clostridia; o__Clostridiales; f__; g__; s__	0.011779	0.566841	0.821522	0.012706	0.0111787	0.000589923	0.00738572	0.0329902	0.0563813	2.01642	0.206441
307640	k__Bacteria; p__Firmicutes; c__Clostridia; o__Clostridiales; f__Lachnospiraceae	0.00224129	0.785746	0.0623284	0.00135	0.00677238	0.0511283	0.0183707	0.0172967	0.0305303	1.9776	0.0716005
1105328	k__Bacteria; p__Firmicutes; c__Clostridia	0.0485672	0.0639525	0.111925	0.461664	0.0924216	0.222938	0.20216	0.134748	0.0768326	1.96921	-0.200717
167034	k__Bacteria; p__Firmicutes; c__Clostridia; o__Clostridiales; f__Ruminococcaceae; g__Oscillospira; s__	0.000484317	0.84155	0.34308	0.0260726	0.0261803	0.0623563	0.0900387	0.0531023	0.0396002	1.91923	0.262175
New.CleanUp.ReferenceOTU41408	k__Bacteria; p__Bacteroidetes; c__Bacteroidia; o__Bacteroidales	1e-05	0.769243	0.221049	0.000151367	0	0.0190409	0.0125235	0.00574146	0.00865005	1.91736	0.118766
289315	k__Bacteria; p__Firmicutes; c__Clostridia; o__Clostridiales; f__Lachnospiraceae; g__; s__	1.03279e-05	0.0112656	0.00124677	0.0133083	0.0880206	0	0.000969966	0.00129158	0.00501203	1.89959	-0.124413
New.ReferenceOTU171	k__Bacteria; p__Firmicutes; c__Clostridia; o__Clostridiales; f__Lachnospiraceae	7.80804e-05	0.358197	0.0465841	0.000151367	0	0.0184921	0.00595873	0.00846308	0.0111095	1.89857	0.354209
181683	k__Bacteria; p__Firmicutes; c__Clostridia; o__Clostridiales; f__Lachnospiraceae	0.234128	0.0493386	0.192693	0.0468099	0.000795623	0.0133939	0.00477697	0.0144591	0.00650048	1.89479	-0.185031
213896	k__Bacteria; p__Firmicutes; c__Clostridia; o__Clostridiales; f__Lachnospiraceae	1.01869e-05	0.0115231	0.00106667	0.0538819	0.00338989	0.135442	0.60476	0.0165736	0.0709069	1.88928	0.22044
304047	k__Bacteria; p__Bacteroidetes; c__Bacteroidia; o__Bacteroidales; f__Bacteroidaceae; g__Bacteroides	1e-05	0.891588	0.976289	6.57143	6.61765	0.301781	0.359515	0.741368	0.316269	1.86972	-0.416398
313499	k__Bacteria; p__Bacteroidetes; c__Bacteroidia; o__Bacteroidales; f__S24-7; g__; s__	1.73653e-05	0.813731	0.914914	0.0184889	0.018237	0.00201075	0.00172192	0.00313358	0.00585939	1.86826	-0.33847
184903	k__Bacteria; p__Firmicutes; c__Clostridia; o__Clostridiales; f__Lachnospiraceae; g__[Ruminococcus]; s__gnavus	0.111492	0.496963	0.9181	0.421781	0.304432	0.398845	0.335594	0.243167	0.214648	1.86517	-0.159566
New.CleanUp.ReferenceOTU16408	k__Bacteria; p__Firmicutes; c__Clostridia; o__Clostridiales; f__Lachnospiraceae; g__; s__	0.000188103	0.943326	0.420702	0.000131511	0	0.00748117	0.011617	0.00851253	0.0059398	1.8421	0.0894548
267996	k__Bacteria; p__Firmicutes; c__Clostridia; o__Clostridiales; f__Lachnospiraceae; g__[Ruminococcus]; s__gnavus	1e-05	0.0651497	0.000144	0	0	0.0100362	0.0269742	0.0112126	0.0079714	1.83959	0.345036
311545	k__Bacteria; p__Firmicutes; c__Clostridia; o__Clostridiales; f__Lachnospiraceae; g__; s__	0.000513662	0.0112656	0.00599654	0.000605466	0.0114916	0	0	0.00074959	0.00232597	1.81775	-0.0751627
268063	k__Bacteria; p__Firmicutes; c__Clostridia; o__Clostridiales; f__Lachnospiraceae; g__; s__	1e-05	0.431566	0.748119	0.0116789	0.00428556	0.0936614	0.0711568	0.0340745	0.0321916	1.80445	0.0950381
190026	k__Bacteria; p__Bacteroidetes; c__Bacteroidia; o__Bacteroidales; f__Rikenellaceae; g__AF12; s__	0.000250802	0.305503	0.80132	0.0103253	0.00273962	0.846593	0.643044	0.632873	0.331123	1.78946	0.305421
194878	k__Bacteria; p__Firmicutes; c__Clostridia; o__Clostridiales; f__Lachnospiraceae; g__; s__	0.901908	0.802925	0.370818	0.027267	0.0642868	0.0668699	0.0337316	0.0521773	0.0347857	1.78136	-0.114917
275470	k__Bacteria; p__Firmicutes; c__Clostridia; o__Clostridiales; f__Lachnospiraceae	1.01869e-05	0.00458424	0.0008608	0.00127553	0.000132611	0.0102664	0.0551096	0.00147695	0.00646447	1.77189	0.225779
460953	k__Bacteria; p__Bacteroidetes; c__Bacteroidia; o__Bacteroidales; f__S24-7; g__; s__	0.0162036	0.987133	0.91895	0.015773	0.0155013	0.0125718	0.0159384	0.028146	0.025997	1.71299	-0.0586731
266411	k__Bacteria; p__Firmicutes; c__Clostridia; o__Clostridiales; f__Ruminococcaceae; g__Oscillospira; s__	0.017863	0.70005	0.0916746	0.072246	0.101693	0.367347	0.120356	0.205577	0.287458	1.70278	0.0609211
174320	k__Bacteria; p__Firmicutes; c__Clostridia; o__Clostridiales; f__Lachnospiraceae; g__; s__	0.0494087	0.798535	0.337875	0.284168	0.124693	0.0459828	0.0608841	0.10041	0.152009	1.6953	-0.183474
308734	k__Bacteria; p__Firmicutes; c__Clostridia; o__Clostridiales; f__Ruminococcaceae; g__; s__	1.55215e-05	0.00386	0.00124677	0	0	0	0	0.00147053	0.0197161	1.68641	0.261106
261064	k__Bacteria; p__Firmicutes; c__Clostridia; o__Clostridiales; f__Lachnospiraceae; g__; s__	0.406021	0.461506	0.419265	0.0175884	0.004011	0.00749173	0.0129283	0.0194239	0.0131627	1.68599	-0.0569846
197706	k__Bacteria; p__Firmicutes; c__Clostridia; o__Clostridiales; f__Lachnospiraceae; g__; s__	1.0101e-05	0.408098	0.863009	0.0799577	0.0475492	0.547637	0.432816	0.248452	0.210791	1.68196	0.100655
2212505	k__Bacteria; p__Bacteroidetes; c__Bacteroidia; o__Bacteroidales; f__S24-7; g__; s__	1e-05	0.00316304	9e-05	1.21614	4.84529	0.0840355	0.213366	0.373503	0.408249	1.67231	-0.182002
259911	k__Bacteria; p__Firmicutes; c__Clostridia; o__Clostridiales; f__Lachnospiraceae	0.00237819	0.592666	0.115471	0.0218426	0.0732408	0.896366	0.315081	0.267612	0.412493	1.67087	0.0686345
259820	k__Bacteria; p__Firmicutes; c__Clostridia; o__Clostridiales; f__Lachnospiraceae; g__; s__	1.03279e-05	0.715172	0.849754	0.00374341	0.000892017	0.0617482	0.0561652	0.724295	0.922242	1.66285	0.280929
264325	k__Bacteria; p__Bacteroidetes; c__Bacteroidia; o__Bacteroidales; f__Rikenellaceae; g__; s__	1e-05	0.662837	0.120572	0.685281	0.093096	2.03963	2.23651	2.0935	2.68929	1.65613	0.429973
4471135	k__Bacteria; p__Firmicutes; c__Clostridia; o__Clostridiales; f__Lachnospiraceae; g__; s__	0.0245989	0.0710167	0.0638181	0.00817404	0.00693644	0.0152226	0.0196217	0.165864	0.013426	1.64493	0.144502
187535	k__Bacteria; p__Firmicutes; c__Clostridia; o__Clostridiales; f__Lachnospiraceae; g__; s__	1.05385e-05	0.408098	0.573098	0.000442968	0.000134871	0.0034493	0.00509053	0.0528672	0.0836521	1.62721	0.281269
4345268	k__Bacteria; p__Firmicutes; c__Clostridia; o__Clostridiales; f__Lachnospiraceae	1.0101e-05	0.727823	0.0472967	0.00133794	0.00016848	0.00844568	0.0131582	0.0118457	0.00736615	1.61735	0.356165
271866	k__Bacteria; p__Firmicutes; c__Clostridia; o__Clostridiales; f__Lachnospiraceae; g__; s__	7.31532e-05	0.747059	0.762876	0.00171342	0.00126033	0.365595	0.327752	0.312116	0.428092	1.59776	0.335137
266896	k__Bacteria; p__Firmicutes; c__Clostridia; o__Clostridiales; f__Lachnospiraceae; g__[Ruminococcus]; s__gnavus	0.000132963	0.0493386	0.000689524	0.000584733	0.000269681	0.00619012	0.000903081	0.00134097	0.00210596	1.57797	0.0644899
833795	k__Bacteria; p__Firmicutes; c__Clostridia; o__Clostridiales; f__Lachnospiraceae; g__; s__	1.03279e-05	0.00079625	0.0269828	0.000138323	0.000257096	0.0070714	0.00234606	0.0128305	0.00419375	1.57115	0.0766485
178480	k__Bacteria; p__Firmicutes; c__Clostridia; o__Clostridiales; f__Ruminococcaceae; g__Ruminococcus; s__	0.594707	0.0990824	0.00124677	0.423664	0.0389478	0.444465	0.135923	0.117641	0.307672	1.56006	0.139879
3957916	k__Bacteria; p__Firmicutes; c__Clostridia; o__; f__; g__; s__	1.1831e-05	0.408098	0.583938	0.0130557	0.00684456	0.395587	0.410104	0.209259	0.359246	1.55953	0.385084
168145	k__Bacteria; p__Firmicutes; c__Clostridia; o__Clostridiales; f__Ruminococcaceae; g__Oscillospira; s__	0.0620177	0.745066	0.445239	0.00403993	0.00404265	0.0281336	0.012691	0.0209689	0.0464123	1.51135	0.0579329
175706	k__Bacteria; p__Bacteroidetes; c__Bacteroidia; o__Bacteroidales; f__S24-7; g__; s__	0.00629726	0.860816	0.863511	0.0602683	0.0500274	0.0942837	0.0651699	0.138707	0.15156	1.50779	0.220866
189288	k__Bacteria; p__Firmicutes; c__Clostridia; o__Clostridiales; f__Lachnospiraceae; g__; s__	0.000141516	0.72372	0.878223	0.00664247	0.00261361	0.0437384	0.0464983	0.0565373	0.0449491	1.47262	0.125536
New.CleanUp.ReferenceOTU30119	k__Bacteria; p__Bacteroidetes; c__Bacteroidia; o__Bacteroidales	1e-05	0.431566	0.712011	0.00821494	0.0077539	0	0	0.00236639	0.000224911	1.45815	-0.394739
New.CleanUp.ReferenceOTU21	k__Bacteria; p__Bacteroidetes; c__Bacteroidia; o__Bacteroidales; f__S24-7; g__; s__	0.0140806	0.72372	0.439221	0.0100089	0.0242805	0.00274869	0.00195372	0.00382008	0.000834483	1.4573	-0.273613
10961	k__Bacteria; p__Proteobacteria; c__Epsilonproteobacteria; o__Campylobacterales; f__Helicobacteraceae; g__Helicobacter; s__	0.289965	0.455353	0.24372	0.200882	0.470948	0.499454	0.284539	0.389675	0.63556	1.39006	0.175042
229452	k__Bacteria; p__Firmicutes; c__Clostridia; o__Clostridiales; f__; g__; s__	0.410406	0.451395	0.429537	0.00755216	0.153161	0.00826935	0.0448457	0.0316146	0.0128798	1.3682	0.0134921
New.ReferenceOTU260	k__Bacteria; p__Firmicutes; c__Clostridia; o__Clostridiales; f__Lachnospiraceae; g__; s__	0.00166475	0.0852325	0.485741	0	0	0.00344209	0.00850939	0.00540378	0.0132836	1.36292	0.303943
179547	k__Bacteria; p__Firmicutes; c__Clostridia; o__Clostridiales; f__Ruminococcaceae; g__Oscillospira; s__	0.00767989	0.0436671	0.277178	0.771939	0.404291	1.4706	0.771153	0.830281	0.766114	1.36258	0.041266
New.CleanUp.ReferenceOTU38437	k__Bacteria; p__Bacteroidetes; c__Bacteroidia; o__Bacteroidales; f__S24-7; g__; s__	0.0016859	0.17388	0.0976733	0.00654496	0.0374218	0	0.000270541	0.00181854	0.00227432	1.33653	-0.0996803
176118	k__Bacteria; p__Firmicutes; c__Clostridia; o__Clostridiales; f__Ruminococcaceae; g__Oscillospira; s__	0.000169197	0.843641	0.112223	0.255698	0.447379	0.935407	0.510868	0.140181	0.245091	1.32866	-0.056885
3750373	k__Bacteria; p__Firmicutes; c__Clostridia; o__Clostridiales; f__Lachnospiraceae; g__[Ruminococcus]; s__gnavus	0.226398	0.116008	0.159057	0.000570545	0.183103	0.0288116	0.0843275	0.0334667	0.0275001	1.32765	0.00950267
264734	k__Bacteria; p__Bacteroidetes; c__Bacteroidia; o__Bacteroidales; f__S24-7; g__; s__	0.000157611	0.275002	0.531606	0.337357	0.332317	2.78174	1.58619	1.92633	1.58954	1.32318	0.102185
188536	k__Bacteria; p__Firmicutes; c__Clostridia; o__Clostridiales; f__Lachnospiraceae; g__; s__	0.00105659	0.406692	0.11105	0.00404178	0.0136807	0.000230155	0.000815754	0.00253428	0.000686912	1.30459	-0.275105
305057	k__Bacteria; p__Firmicutes; c__Clostridia; o__Clostridiales; f__Lachnospiraceae; g__; s__	0.000203412	0.0158533	0.00414119	0.00151367	0.030412	0.000109628	0.000129305	0.000614093	0.00312453	1.30099	-0.100838
175227	k__Bacteria; p__Firmicutes; c__Clostridia; o__Clostridiales; f__Lachnospiraceae; g__; s__	0.00338128	0.153072	0.38	0.0247364	0.136835	1.13762	0.791376	0.948966	0.223401	1.26519	0.2255
2797565	k__Bacteria; p__Firmicutes; c__Clostridia; o__Clostridiales; f__Clostridiaceae; g__; s__	0.00900011	0.89702	0.399884	0.000543654	0.000267451	0.0202922	0.0114322	0.00993944	0.0188618	1.26414	0.284217
New.CleanUp.ReferenceOTU45689	k__Bacteria; p__Firmicutes; c__Clostridia; o__Clostridiales; f__Lachnospiraceae; g__; s__	3.15183e-05	0.670537	0.857015	0.00012486	0.000138106	0.009338	0.0094663	0.00353184	0.00574366	1.25641	0.312245
228043	k__Bacteria; p__Firmicutes; c__Clostridia; o__Clostridiales; f__Lachnospiraceae; g__; s__	0.0226329	0.404876	0.161804	0.00463869	0.00355188	0.0269321	0.00332218	0.0181622	0.0219297	1.25415	0.250435
195189	k__Bacteria; p__Firmicutes; c__Clostridia; o__; f__; g__; s__	0.179561	0.0599243	0.160849	0.336723	0.0464311	0.198012	0.17268	0.126177	0.067869	1.24643	-0.143321
375106	k__Bacteria; p__Firmicutes; c__Clostridia; o__Clostridiales; f__Ruminococcaceae; g__Oscillospira; s__	1.1831e-05	0.670537	0.729327	0.0175695	0.00914479	0.0752301	0.0917212	0.0386807	0.0477622	1.24038	0.304954
193620	k__Bacteria; p__Firmicutes; c__Clostridia; o__Clostridiales; f__Lachnospiraceae; g__; s__	0.00107997	0.938501	0.750137	0.10998	0.150742	0.0462844	0.0308469	0.0289013	0.0184574	1.23858	-0.286392
293580	k__Bacteria; p__Firmicutes; c__Clostridia; o__Clostridiales; f__Lachnospiraceae; g__; s__	0.63043	0.972141	0.563696	0.00571109	0.00244176	0.00400617	0.00777474	0.00671025	0.00595926	1.21981	-0.0104265
317633	k__Bacteria; p__Firmicutes; c__Clostridia; o__Clostridiales; f__Ruminococcaceae; g__Oscillospira; s__	4.49754e-05	0.0710167	0.446985	0.0296556	0.0839703	0.103168	0.128631	0.0478421	0.0570288	1.18763	0.177907
175416	k__Bacteria; p__Firmicutes; c__Clostridia; o__Clostridiales; f__Lachnospiraceae; g__; s__	0.0374053	0.302564	0.0465841	0.00210162	0.0133374	0.0099511	0.0367991	0.0155496	0.00539449	1.18137	0.139173
215495	k__Bacteria; p__Bacteroidetes; c__Bacteroidia; o__Bacteroidales; f__S24-7; g__; s__	0.0893562	0.854997	0.0778091	0.738689	1.64999	0.78116	0.720761	1.8157	1.04558	1.16055	-0.141479
134065	k__Bacteria; p__Firmicutes; c__Clostridia; o__Clostridiales; f__Lachnospiraceae; g__; s__	1.0101e-05	0.296007	0.332185	6.50972	3.58351	0.0360496	0.0433596	0.39892	0.100212	1.15699	-0.339975
New.CleanUp.ReferenceOTU38181	k__Bacteria; p__Bacteroidetes; c__Bacteroidia; o__Bacteroidales; f__Bacteroidaceae; g__Bacteroides	1e-05	0.0254108	0.000683158	0.00685884	0.0205386	0	0.000775437	0.00154379	0.000551159	1.1447	-0.219985
192878	k__Bacteria; p__Firmicutes; c__Clostridia	0.0303303	0.00183875	0.914914	0.029151	0.000665565	0.0575649	0.021125	0.0607907	0.0200546	1.12278	0.0172518
4442899	k__Bacteria; p__Firmicutes; c__Clostridia; o__; f__; g__; s__	0.000129496	0.355294	0.207332	0.00069386	0.000134841	0.00703328	0.00628997	0.00374037	0.00858687	1.12131	0.355235
4354103	k__Bacteria; p__Firmicutes; c__Bacilli; o__Lactobacillales; f__Lactobacillaceae; g__Lactobacillus; s__	0.167454	0.587279	0.807677	0.112482	0.0409991	0.000350409	0.000256426	0.0453876	0.0286253	1.12092	-0.17753
287507	k__Bacteria; p__Firmicutes; c__Clostridia; o__Clostridiales; f__Lachnospiraceae	0.0625921	0.853358	0.217877	0.0127655	0.0759118	0.121538	0.0556217	0.0339976	0.0222337	1.1097	-0.071208
263203	k__Bacteria; p__Firmicutes; c__Clostridia; o__Clostridiales; f__Ruminococcaceae; g__Oscillospira; s__	5.88889e-05	0.167726	0.650097	0.000431837	0.000270717	0.00950597	0.00567368	0.00433319	0.00211011	1.10372	0.0725406
191583	k__Bacteria; p__Firmicutes; c__Clostridia; o__Clostridiales; f__Lachnospiraceae; g__[Ruminococcus]; s__gnavus	0.0146685	0.0248106	0.863009	0.122644	0.00229075	0.380406	0.153897	0.305257	0.15126	1.10225	0.0353217
174004	k__Bacteria; p__Bacteroidetes; c__Bacteroidia; o__Bacteroidales; f__S24-7; g__; s__	0.34588	0.363946	0.241154	0.292635	0.50547	0.354684	0.374173	0.334672	0.315832	1.09137	-0.00695611
320224	k__Bacteria; p__Firmicutes; c__Clostridia; o__Clostridiales; f__Ruminococcaceae; g__Ruminococcus; s__	4.47264e-05	0.313433	0.169509	0.000540158	0.00366504	0.0122197	0.0112953	0.0206098	0.0113591	1.08759	0.297724
176868	k__Bacteria; p__Firmicutes; c__Clostridia; o__Clostridiales; f__Dehalobacteriaceae; g__Dehalobacterium; s__	0.0719917	0.0972169	0.000764167	0.176866	0.0721294	0.165086	0.13541	0.0990298	0.131355	1.08391	0.151144
162576	k__Bacteria; p__Firmicutes; c__Clostridia; o__Clostridiales; f__Lachnospiraceae; g__; s__	0.00149919	0.648731	0.958516	0.104063	0.106244	0.0180472	0.0305627	0.0298193	0.0506517	1.06102	-0.0959697
174770	k__Bacteria; p__Firmicutes; c__Clostridia; o__Clostridiales; f__Ruminococcaceae	0.569168	0.24152	0.388618	0.0298154	0.0168362	0.0365282	0.0213443	0.0227519	0.0250502	1.01622	0.133639
177271	k__Bacteria; p__Firmicutes; c__Clostridia; o__Clostridiales; f__Ruminococcaceae	3.2268e-05	0.841172	0.138008	0.0362419	0.0036519	0.205001	0.346876	0.328632	0.210658	1.01354	0.141097
275974	k__Bacteria; p__Firmicutes; c__Clostridia; o__Coriobacteriales; f__Coriobacteriaceae; g__Adlercreutzia; s__	0.099722	0.750519	0.275396	0.00548838	0.000428841	0.00763062	0.00422753	0.00583598	0.00957885	1.01193	0.191199
New.CleanUp.ReferenceOTU269	k__Bacteria; p__Proteobacteria; c__Deltaproteobacteria; o__Desulfovibrionales; f__Desulfovibrionaceae; g__Desulfovibrio; s__C21_c20	0.000628522	0.938501	0.0254394	0.00438759	0	0.00144894	0	0.00345573	0.00797402	0.988603	0.154789
275218	k__Bacteria; p__Firmicutes; c__Clostridia; o__Clostridiales; f__Ruminococcaceae; g__Oscillospira; s__	2.47802e-05	0.603709	0.476129	0.0237894	0.021287	0.168125	0.25525	0.107992	0.0991901	0.973828	0.109592
New.ReferenceOTU63	k__Bacteria; p__Firmicutes; c__Clostridia; o__Clostridiales; f__Lachnospiraceae; g__; s__	0.00130881	0.187399	0.682685	0.0139243	0.04612	4.46846	2.8549	2.93365	0.966464	0.973421	0.217473
186886	k__Bacteria; p__Firmicutes; c__Clostridia; o__Clostridiales; f__Ruminococcaceae; g__Oscillospira; s__	0.762061	0.0548094	0.729327	0.00253284	0.0138767	0.00918731	0.0123978	0.00547357	0.0132047	0.970253	0.127215
260018	k__Bacteria; p__Firmicutes; c__Clostridia; o__Clostridiales; f__Lachnospiraceae; g__; s__	0.0762214	0.608919	0.169407	0.019945	0.00666808	0.00558418	0.00619102	0.00406365	0.00720441	0.96479	-0.170013
276218	k__Bacteria; p__Bacteroidetes; c__Bacteroidia; o__Bacteroidales; f__S24-7; g__; s__	2.18079e-05	0.831947	0.664813	0.451506	0.531069	0.0131	0.126545	0.101778	0.0233886	0.963427	-0.321739
New.ReferenceOTU150	k__Bacteria; p__Proteobacteria; c__Epsilonproteobacteria; o__Campylobacterales; f__Helicobacteraceae; g__Helicobacter	0.272086	0.431639	0.240638	0.0367536	0.0998038	0.0934947	0.05406	0.0818028	0.122051	0.951286	0.144318
196578	k__Bacteria; p__Bacteroidetes; c__Bacteroidia; o__Bacteroidales; f__S24-7; g__; s__	0.327845	0.603709	0.587766	0.106857	0.15727	0.143507	0.146337	0.117856	0.11478	0.947176	0.0347373
340139	k__Bacteria; p__Firmicutes; c__Clostridia; o__Clostridiales; f__Lachnospiraceae; g__; s__	0.0016859	0.296007	0.526073	0.00118653	0.0434853	0.00116619	0.000646523	0.17383	0.420583	0.939721	0.207001
183838	k__Bacteria; p__Firmicutes; c__Clostridia; o__Clostridiales; f__Lachnospiraceae; g__; s__	0.444381	0.642726	0.195696	0.0487109	0.177067	0.102094	0.0633945	0.0725306	0.0660362	0.927992	-0.153217
1992	k__Bacteria; p__Bacteroidetes; c__Bacteroidia; o__Bacteroidales; f__Bacteroidaceae; g__Bacteroides; s__ovatus	0.0247733	0.19385	0.390535	0.625025	2.50738	0.0322558	0.0497818	0.307711	0.79148	0.895559	-0.209683
197875	k__Bacteria; p__Firmicutes; c__Clostridia; o__Clostridiales; f__Lachnospiraceae; g__; s__	0.00183449	0.323379	0.606054	0.000484859	0.0343779	0.000581561	0.00038214	0.123355	0.274439	0.883392	0.20225
277588	k__Bacteria; p__Firmicutes; c__Clostridia; o__Clostridiales; f__Ruminococcaceae; g__Oscillospira; s__	1e-05	0.545483	0.91895	0.00343702	0.00308477	0.0251825	0.021566	0.012605	0.0104158	0.86475	0.303008
277364	k__Bacteria; p__Bacteroidetes; c__Bacteroidia; o__Bacteroidales; f__S24-7; g__; s__	0.0107763	0.603709	0.485741	0.530738	1.38542	0.0799074	0.0813853	0.0980341	0.0180173	0.838458	-0.253458
183174	k__Bacteria; p__Firmicutes; c__Clostridia; o__Clostridiales; f__Lachnospiraceae; g__[Ruminococcus]; s__gnavus	0.000123122	0.570883	0.360193	0.0218687	0.00930155	0.132906	0.0751205	0.086654	0.102056	0.838131	0.145397
197623	k__Bacteria; p__Bacteroidetes; c__Bacteroidia; o__Bacteroidales; f__S24-7; g__; s__	0.00170841	0.264123	0.149866	0.650851	0.791947	0.00357389	0.00914276	0.692641	0.025725	0.832106	-0.265811
267478	k__Bacteria; p__Firmicutes; c__Clostridia; o__Clostridiales; f__Lachnospiraceae	1e-05	0.652415	0.993119	0.0101151	0.000336959	0.116713	0.110495	0.0513286	0.0419579	0.824929	0.154984
263337	k__Bacteria; p__Firmicutes; c__Clostridia; o__Clostridiales; f__Ruminococcaceae; g__Oscillospira; s__	1.31544e-05	0.0388045	0.421158	0.11493	0.0977983	0.785185	0.467927	0.434575	0.220132	0.799116	0.10643
4340358	k__Bacteria; p__Bacteroidetes; c__Bacteroidia; o__Bacteroidales; f__Bacteroidaceae; g__Bacteroides; s__ovatus	1e-05	0.120637	0.0514628	0.00499292	0.00980011	0.000331922	0.00102129	0.00142379	0.00112602	0.788096	-0.368986
195445	k__Bacteria; p__Firmicutes; c__Clostridia; o__Clostridiales; f__Lachnospiraceae; g__; s__	0.000291208	0.465081	0.0375843	0.0154545	0.000675239	0.022417	0.0628887	0.0993446	0.0478095	0.766641	0.237107
38278	k__Bacteria; p__Bacteroidetes; c__Bacteroidia; o__Bacteroidales; f__S24-7; g__; s__	0.0131565	0.823316	0.929307	2.08807	1.76617	1.39829	1.59109	3.17541	2.85918	0.759632	-0.0528186
271191	k__Bacteria; p__Firmicutes; c__Clostridia; o__Clostridiales; f__Lachnospiraceae	0.000833389	0.144101	0.575621	0.00529365	0.000257127	0.0231063	0.0104358	0.0178943	0.0156046	0.754676	0.283508
207284	k__Bacteria; p__Bacteroidetes; c__Bacteroidia; o__Bacteroidales; f__S24-7; g__; s__	0.0460653	0.834291	0.0819958	0.0949899	0.20235	0.0672246	0.0668932	0.207772	0.105912	0.751771	-0.175258
197790	k__Bacteria; p__Firmicutes; c__Clostridia; o__Clostridiales; f__Lachnospiraceae; g__; s__	0.481516	0.719406	0.208497	0.643105	2.15349	1.30927	0.811337	0.963611	0.815953	0.749505	-0.144658
315147	k__Bacteria; p__Bacteroidetes; c__Bacteroidia; o__Bacteroidales; f__S24-7; g__; s__	1.27083e-05	0.619716	0.896204	0.640629	0.704652	0.0762714	0.0689068	0.107804	0.232209	0.740864	-0.309611
258849	k__Bacteria; p__Bacteroidetes; c__Bacteroidia; o__Bacteroidales; f__S24-7; g__; s__	0.00511845	0.717121	0.884561	0.0336409	0.0238189	0.107744	0.128417	0.0818223	0.10494	0.734071	0.279523
389282	k__Bacteria; p__Bacteroidetes; c__Bacteroidia; o__Bacteroidales; f__S24-7; g__; s__	0.0008693	0.172029	0.506704	0.00102803	0.00174895	0.0150922	0.00786979	0.0112695	0.0069648	0.730784	0.0939071
187028	k__Bacteria; p__Bacteroidetes; c__Bacteroidia; o__Bacteroidales; f__S24-7; g__; s__	0.0139255	0.582901	0.445068	0.0604806	0.177067	0.00789808	0.0090896	0.0120765	0.00209027	0.698441	-0.243392
352008	k__Bacteria; p__Firmicutes; c__Clostridia; o__Clostridiales; f__Lachnospiraceae; g__[Ruminococcus]; s__gnavus	1.03279e-05	0.129461	4.57143e-05	0.000427593	0.000122255	0.00622693	0.0291297	0.0152452	0.00874368	0.691557	0.274423
259087	k__Bacteria; p__Firmicutes; c__Clostridia; o__Clostridiales; f__Lachnospiraceae; g__[Ruminococcus]; s__gnavus	1.01869e-05	0.00857333	2e-05	0.000555533	0.00175586	0.00398265	0.0210874	0.00763685	0.00481367	0.684742	0.235157
272092	k__Bacteria; p__Firmicutes; c__Clostridia; o__Clostridiales; f__Lachnospiraceae; g__; s__	1e-05	0.440114	0.494968	0.0040918	0.000387111	0.162311	0.219271	0.0510227	0.0578324	0.6749	0.283585
1105376	k__Bacteria; p__Proteobacteria; c__Betaproteobacteria; o__Burkholderiales; f__Alcaligenaceae; g__Sutterella; s__	0.0004556	0.0746448	0.107367	0.337851	1.1581	0.105112	0.0142817	0.0756978	0.323772	0.673649	-0.148781
335267	k__Bacteria; p__Firmicutes; c__Clostridia; o__Clostridiales; f__Lachnospiraceae; g__; s__	1.38411e-05	0.652415	0.709983	0.0133274	0.000798164	0.075296	0.0847427	0.0360332	0.0195334	0.663031	0.219645
4428313	k__Bacteria; p__Firmicutes; c__Bacilli; o__Lactobacillales; f__Lactobacillaceae; g__Lactobacillus; s__	0.189245	0.621563	0.848228	0.830352	0.327282	0.000747719	0.00378319	0.42136	0.292595	0.653835	-0.150878
310407	k__Bacteria; p__Firmicutes; c__Clostridia; o__Clostridiales; f__Lachnospiraceae; g__; s__	0.00417286	0.373685	0.253001	0.000271746	0	0.0220566	0.00567593	0.0345848	0.107367	0.651371	0.207466
197074	k__Bacteria; p__Bacteroidetes; c__Bacteroidia; o__Bacteroidales; f__S24-7; g__; s__	0.00105748	0.843641	0.234988	0.00310366	0.00285844	0.0142793	0.00909191	0.00908523	0.0147962	0.643823	0.267601
New.ReferenceOTU86	k__Bacteria	0.792933	0.323379	0.161804	0.00887413	0.00473635	0.00381706	0.0115623	0.00644211	0.0101203	0.640844	0.137873
786449	k__Bacteria; p__Firmicutes; c__Clostridia; o__Clostridiales; f__Lachnospiraceae	1.49689e-05	0.908264	0.993119	0.0116094	0.010973	0.00046594	0.000270985	0.00113491	0.000991808	0.639337	-0.192218
265912	k__Bacteria; p__Firmicutes; c__Clostridia; o__Clostridiales; f__Lachnospiraceae; g__; s__	1e-05	0.0790656	0.176039	0.00217778	0.00157865	0.0833664	0.144983	0.0303296	0.0454721	0.631588	0.149198
4480557	k__Bacteria; p__Firmicutes; c__Clostridia; o__Clostridiales; f__Lachnospiraceae; g__; s__	0.00152783	0.801099	0.319194	1.03415	2.01482	0.0899439	0.252731	0.553605	0.0591795	0.629512	-0.136319
273364	k__Bacteria; p__Firmicutes; c__Clostridia; o__Clostridiales; f__Lachnospiraceae; g__; s__	0.000502401	0.162482	0.332185	0.0622965	0.00275124	0.297802	0.123038	0.199558	0.198166	0.621659	0.28018
196733	k__Bacteria; p__Bacteroidetes; c__Bacteroidia; o__Bacteroidales; f__S24-7; g__; s__	0.000508114	0.955876	0.987205	0.112405	0.107073	0.0418752	0.0474406	0.133972	0.137408	0.6185	0.00395401
190242	k__Bacteria; p__Firmicutes; c__Clostridia; o__Clostridiales; f__Ruminococcaceae	0.00117304	0.957553	0.994114	0.0236805	0.0228704	0.0935053	0.0940901	0.0201641	0.0234433	0.611794	0.0085497
1110253	k__Bacteria; p__Firmicutes; c__Clostridia; o__Clostridiales; f__Ruminococcaceae; g__Oscillospira; s__	0.00486338	0.174008	0.260053	0.111512	0.119297	0.039376	0.0256219	0.278178	0.110935	0.608477	0.0561485
195694	k__Bacteria; p__Firmicutes; c__Clostridia; o__Clostridiales; f__Lachnospiraceae	4.78365e-05	0.810438	0.914914	0.0175308	0.0138884	0.000235785	0.000591609	0.000898614	0.00052124	0.604492	-0.177262
325126	k__Bacteria; p__Firmicutes; c__Clostridia; o__; f__; g__; s__	8.34956e-05	0.447225	0.769774	0.000795879	0	0.0105955	0.0137631	0.00277573	0.00630184	0.596959	0.12887
172464	k__Bacteria; p__Firmicutes; c__Clostridia; o__Clostridiales; f__Lachnospiraceae; g__; s__	3.2268e-05	0.957553	0.873381	0.00280234	0.0002545	0.0903057	0.132755	0.316615	0.277472	0.589475	0.28121
321484	k__Bacteria; p__Firmicutes; c__Clostridia; o__Clostridiales; f__Ruminococcaceae; g__Oscillospira; s__	0.00108792	0.496963	0.382756	0.00946946	0.00479707	0.0347188	0.0199611	0.021397	0.0249241	0.58823	0.157168
276837	k__Bacteria; p__Firmicutes; c__Clostridia; o__Clostridiales; f__Lachnospiraceae	1.12319e-05	0.854082	0.287387	0.0234363	0.00245003	0.418779	0.636317	0.408234	0.308716	0.585752	0.186494
191878	k__Bacteria; p__Firmicutes; c__Clostridia; o__Clostridiales; f__Lachnospiraceae	0.00104372	0.0356885	0.0458684	0.00401138	0.0012136	0.000263624	0.000258609	0.0611291	0.00884368	0.578188	-0.00790836
262102	k__Bacteria; p__Bacteroidetes; c__Bacteroidia; o__Bacteroidales; f__S24-7; g__; s__	1e-05	0.83821	0.958516	0.00740596	0.00753334	0.000120235	0	0.000938245	0.000382091	0.569805	-0.382546
351309	k__Bacteria; p__Firmicutes; c__Clostridia; o__Clostridiales; f__Lachnospiraceae; g__; s__	1e-05	0.121194	0.309651	0.160942	0.0738172	8.30473	12.6762	2.01462	3.35378	0.555465	0.266948
14035	k__Bacteria; p__Firmicutes; c__Clostridia; o__Clostridiales; f__Lachnospiraceae; g__; s__	0.000704034	0.120637	0.741987	0.00289134	0	0.0156364	0.00768197	0.0121081	0.00906318	0.549614	0.257656
264846	k__Bacteria; p__Firmicutes; c__Clostridia; o__Clostridiales; f__Lachnospiraceae; g__[Ruminococcus]; s__gnavus	2.16571e-05	0.00522108	0.000764167	0.000140235	0.000407788	0.00261074	0.0232353	0.00221973	0.00348422	0.535131	0.0785722
310751	k__Bacteria; p__Firmicutes; c__Clostridia; o__Clostridiales; f__Lachnospiraceae; g__; s__	0.00664066	0.293771	0.432279	0	0.00134832	0.000219256	0.000129305	0.00883385	0.0283682	0.525042	0.183171
261016	k__Bacteria; p__Firmicutes; c__Clostridia; o__Clostridiales; f__Lachnospiraceae; g__[Ruminococcus]; s__gnavus	1.0101e-05	0.396654	0.00148182	0.00148415	0.000455072	0.0994019	0.260846	0.159453	0.101963	0.518318	0.289857
194277	k__Bacteria; p__Firmicutes; c__Clostridia; o__Clostridiales; f__Lachnospiraceae; g__; s__	0.00423115	0.0141571	0.857015	0.00529621	0.000894277	0.0139532	0.00555215	0.014268	0.00816867	0.509788	0.113774
New.CleanUp.ReferenceOTU30087	k__Bacteria; p__Proteobacteria; c__Deltaproteobacteria; o__Desulfovibrionales; f__Desulfovibrionaceae; g__Desulfovibrio	1e-05	0.3959	0.334098	0.00012486	0	0.00662319	0.0102044	0.00119639	0.00125121	0.508629	0.238387
309916	k__Bacteria; p__Firmicutes; c__Clostridia; o__Clostridiales; f__Lachnospiraceae; g__[Ruminococcus]; s__gnavus	1e-05	0.001635	0.000217273	0.000721111	0.000269681	0.0304078	0.154138	0.0111731	0.025352	0.501755	0.113073
267124	k__Bacteria; p__Firmicutes; c__Clostridia; o__Clostridiales; f__Lachnospiraceae; g__; s__	0.000707432	0.554927	0.650097	0.00388398	0.00250912	0.0209374	0.0134825	0.0117677	0.0120942	0.494199	0.142799
191994	k__Bacteria; p__Bacteroidetes; c__Bacteroidia; o__Bacteroidales; f__S24-7; g__; s__	0.140702	0.248292	0.462956	0.0477673	0.0172721	0.0106265	0.0141441	0.0317669	0.0187427	0.492762	-0.0213912
182806	k__Bacteria; p__Bacteroidetes; c__Bacteroidia; o__Bacteroidales; f__Rikenellaceae; g__; s__	0.000117924	0.323379	0.617416	0.0014156	0.000138106	0.0416268	0.0130117	0.053413	0.0461037	0.490486	0.159442
New.CleanUp.ReferenceOTU14431	k__Bacteria; p__Proteobacteria; c__Deltaproteobacteria; o__Desulfovibrionales; f__Desulfovibrionaceae	1e-05	0.374665	0.752183	0.000287667	0	0.0119726	0.0112096	0.00374761	0.000714044	0.48213	0.104296
830014	k__Bacteria; p__Firmicutes; c__Clostridia; o__Clostridiales; f__Lachnospiraceae; g__; s__	0.000562238	0.549407	0.813398	0.00346818	0.00290775	0.00193275	0.00357572	0.00847575	0.0116047	0.478176	0.196701
176751	k__Bacteria; p__Bacteroidetes; c__Bacteroidia; o__Bacteroidales; f__Rikenellaceae; g__; s__	1.28082e-05	0.654346	0.416766	0.00419024	0.000804706	0.0317275	0.0126286	0.0421821	0.0480771	0.465291	0.311826
New.ReferenceOTU220	k__Bacteria; p__Bacteroidetes; c__Bacteroidia; o__Bacteroidales	2.16571e-05	0.739733	0.559309	0.00212416	0.00453784	0.0351257	0.0287707	0.024427	0.0335568	0.446183	0.315991
259983	k__Bacteria; p__Firmicutes; c__Clostridia; o__Clostridiales; f__Lachnospiraceae; g__[Ruminococcus]; s__gnavus	0.106176	0.810438	0.362827	0.0102498	0.00717215	0.275002	0.079243	0.0203947	0.106766	0.441964	0.0608247
274095	k__Bacteria; p__Firmicutes; c__Clostridia; o__Clostridiales; f__Lachnospiraceae	0.0869511	0.133402	0.0465841	0.00842637	0.00319568	0.0204799	0.00434498	0.00944589	0.0124684	0.434221	0.166684
268720	k__Bacteria; p__Firmicutes; c__Clostridia; o__Clostridiales; f__Ruminococcaceae; g__Ruminococcus	0.00477143	0.764427	0.149866	0.0117365	0.000598298	0.161585	0.0468753	0.0871174	0.146227	0.433781	0.128299
273043	k__Bacteria; p__Firmicutes; c__Clostridia; o__Clostridiales; f__Lachnospiraceae; g__[Ruminococcus]; s__gnavus	1e-05	0.00285227	0.000344	0.000408906	0.00011966	0.0097064	0.0443346	0.00355969	0.00662195	0.428198	0.115833
New.ReferenceOTU30	k__Bacteria	1.31544e-05	0.0129103	0.241154	0.00016162	0	0.000952344	0.0078787	0.00781766	0.0173512	0.420127	0.277084
New.ReferenceOTU194	k__Bacteria	1.44231e-05	0.162832	0.748119	0.00196387	0.00252542	0.0155429	0.0201888	0.0081816	0.013982	0.418867	0.315385
182945	k__Bacteria; p__Bacteroidetes; c__Bacteroidia; o__Bacteroidales; f__S24-7; g__; s__	0.00534364	0.908783	0.937511	1.99193	1.653	1.2873	1.47743	2.95234	2.8799	0.417867	-0.0280977
1902400	k__Bacteria; p__Firmicutes; c__Clostridia	0.0106368	0.112903	0.926211	0.117979	0.0221203	0.220664	0.158113	0.11572	0.0614726	0.395014	0.0401325
195931	k__Bacteria; p__Bacteroidetes; c__Bacteroidia; o__Bacteroidales; f__Rikenellaceae; g__; s__	1.46203e-05	0.462693	0.682685	0.00488271	0.000405557	0.0693138	0.0299135	0.098779	0.0945309	0.391499	0.192929
263138	k__Bacteria; p__Firmicutes; c__Clostridia; o__Clostridiales; f__Lachnospiraceae; g__[Ruminococcus]; s__	0.471863	0.135182	0.477069	0.665009	0.00315505	0.163926	0.06808	0.25252	0.0625371	0.390995	-0.119976
328143	k__Bacteria; p__Bacteroidetes; c__Bacteroidia; o__Bacteroidales; f__S24-7; g__; s__	1.05385e-05	0.307786	0.252352	0.00958438	0.0191906	0	0.000134381	0.00114734	0.00135842	0.389979	-0.228223
317389	k__Bacteria; p__Firmicutes; c__Clostridia; o__Clostridiales; f__Lachnospiraceae; g__; s__	0.000473935	0.603709	0.748119	0.00215369	0.000134871	0.00905536	0.0106421	0.0201699	0.0141255	0.389969	0.223563
1108453	k__Bacteria; p__Firmicutes; c__Clostridia; o__Clostridiales; f__Lachnospiraceae	1.12319e-05	0.31214	0.445068	0.000897068	0.000815575	0.135926	0.243887	0.00388713	0.0209264	0.389748	0.163704
578016	k__Bacteria; p__Bacteroidetes; c__Bacteroidia; o__Bacteroidales; f__Porphyromonadaceae; g__Parabacteroides; s__distasonis	0.0112293	0.0710167	0.382756	0.0437346	0.0704639	0.112872	0.340618	0.0427609	0.120959	0.38777	0.164976
3231096	k__Bacteria; p__Bacteroidetes; c__Bacteroidia; o__Bacteroidales; f__S24-7; g__; s__	1e-05	0.812583	0.809133	2.98445	3.52673	0.00644339	0.0291963	0.266814	0.156233	0.386184	-0.366429
2897325	k__Bacteria; p__Proteobacteria; c__Deltaproteobacteria; o__Desulfovibrionales; f__Desulfovibrionaceae; g__Bilophila; s__	1e-05	0.652415	0.531283	0.116766	0.294899	2.73496	2.32034	0.88305	0.785951	0.384381	0.174826
1517779	k__Bacteria; p__Bacteroidetes; c__Bacteroidia; o__Bacteroidales; f__Rikenellaceae; g__; s__	0.138878	0.801099	0.353917	0.182133	0.0858832	0.0109267	0.155739	0.00988862	0.0212174	0.382897	-0.0246533
259195	k__Bacteria; p__Firmicutes; c__Clostridia; o__Clostridiales; f__Ruminococcaceae	9.83983e-05	0.549407	0.758324	0.00222352	0.00303756	0.0118604	0.0090278	0.010686	0.00891379	0.372823	0.275282
260001	k__Bacteria; p__Firmicutes; c__Clostridia; o__Clostridiales; f__Lachnospiraceae; g__[Ruminococcus]; s__gnavus	1e-05	0.496963	0.777835	0.00392485	0.00305483	0.0261201	0.0315424	0.00658869	0.00945784	0.36868	0.142863
New.ReferenceOTU118	k__Bacteria; p__Firmicutes; c__Clostridia; o__Clostridiales; f__Ruminococcaceae; g__; s__	0.0136908	0.736564	0.831618	0.00105241	0.000134871	0.00938355	0.0148695	0.0088051	0.00946894	0.364323	0.22278
414089	k__Bacteria; p__Firmicutes; c__Clostridia; o__Clostridiales; f__Ruminococcaceae; g__Oscillospira; s__	2.28333e-05	0.00488778	0.0294807	0.0108244	0.0113614	0.182934	0.0353596	0.139978	0.0924381	0.363271	0.152386
191816	k__Bacteria; p__Firmicutes; c__Clostridia; o__Clostridiales; f__Ruminococcaceae; g__Oscillospira; s__	0.0189673	0.841172	0.720384	0.0052693	0.00295785	0.0103058	0.00863364	0.00808336	0.00966918	0.363056	0.233633
New.CleanUp.ReferenceOTU22334	k__Bacteria; p__Firmicutes; c__Clostridia; o__Clostridiales; f__Lachnospiraceae	1e-05	0.135182	0.368023	0	0.000336959	0.0095348	0.0101492	0.00159166	0.00583773	0.351712	0.288727
460611	k__Bacteria; p__Firmicutes; c__Clostridia; o__Clostridiales; f__Lachnospiraceae; g__; s__	0.40221	0.652415	0.159057	0.172119	0.663234	0.354315	0.213457	0.275231	0.229078	0.337067	-0.131556
134762	k__Bacteria; p__Bacteroidetes; c__Bacteroidia; o__Bacteroidales; f__S24-7; g__; s__	0.000177897	0.0852325	0.506704	0.0367001	0.0591416	0.00404129	0.00448982	0.0258547	0.0544524	0.332278	-0.096233
316629	k__Bacteria; p__Bacteroidetes; c__Bacteroidia; o__Bacteroidales; f__S24-7; g__; s__	1e-05	0.00224389	2e-05	0.00560809	0.0296949	0	0.000673724	0.00129368	0.00101606	0.314452	-0.233124
260828	k__Bacteria; p__Firmicutes; c__Clostridia; o__Clostridiales; f__Lachnospiraceae; g__[Ruminococcus]; s__gnavus	1.0101e-05	0.145486	0.00178029	0	0.00025227	0.00319445	0.00872106	0.00362841	0.0024111	0.311572	0.255614
New.ReferenceOTU225	k__Bacteria; p__Bacteroidetes; c__Bacteroidia; o__Bacteroidales; f__S24-7; g__; s__	1e-05	0.00088	1e-05	0.00609458	0.0281525	0	0.000247062	0.000901059	0.000826334	0.309687	-0.253949
258550	k__Bacteria; p__Firmicutes; c__Clostridia; o__Clostridiales; f__Ruminococcaceae; g__; s__	1e-05	0.648731	0.646735	0.0200051	0.00121474	0.449031	0.597105	0.0998305	0.105656	0.303179	0.215833
339905	k__Bacteria; p__Bacteroidetes; c__Bacteroidia; o__Bacteroidales; f__S24-7; g__; s__	1.0101e-05	0.727823	0.591912	0.0053389	0.00759047	0	0	0.000708076	0.000314172	0.297817	-0.317452
New.ReferenceOTU255	k__Bacteria; p__Deferribacteres; c__Deferribacteres; o__Deferribacterales; f__Deferribacteraceae; g__Mucispirillum; s__schaedleri	1e-05	0.749725	0.650097	0.000602676	0.000269681	0.0467194	0.0583916	0.0154648	0.013124	0.297493	0.158608
4462541	k__Bacteria; p__Firmicutes; c__Clostridia; o__Clostridiales; f__Lachnospiraceae; g__; s__	1.08889e-05	0.831947	0.420702	0.0139071	0.00151322	0.286127	0.411959	0.263514	0.216363	0.292798	0.212637
New.CleanUp.ReferenceOTU35	k__Bacteria; p__Bacteroidetes; c__Bacteroidia; o__Bacteroidales	1.02778e-05	0.957553	0.969057	0.0178293	0.0193613	0	0.000351402	0.00101155	0.000154558	0.287898	-0.322355
193064	k__Bacteria; p__Firmicutes; c__Clostridia; o__Clostridiales; f__Lachnospiraceae	1e-05	0.0115697	0.018917	0.000535678	0.00226423	0.0135494	0.0262524	0.00216495	0.00324215	0.28747	0.204512
259699	k__Bacteria; p__Firmicutes; c__Clostridia; o__Clostridiales; f__Ruminococcaceae; g__Oscillospira; s__	1e-05	0.603709	0.984791	0.304978	0.260545	0.964304	0.888968	0.482103	0.446629	0.285597	0.248693
4481359	k__Bacteria; p__Firmicutes; c__Clostridia; o__Clostridiales; f__Lachnospiraceae; g__; s__	0.00568417	0.270096	0.573098	0.101031	0.0536094	0.0295755	0.0299199	0.0351709	0.0176294	0.279079	-0.203796
New.CleanUp.ReferenceOTU54730	k__Bacteria; p__Firmicutes; c__Clostridia; o__Clostridiales; f__Lachnospiraceae; g__; s__	1.03279e-05	0.423009	0.117496	0	0	0.0255032	0.0128252	0.00313242	0.00544744	0.27821	0.222793
174420	k__Bacteria; p__Bacteroidetes; c__Bacteroidia; o__Bacteroidales; f__S24-7; g__; s__	0.0247733	0.715172	0.888855	0.0138423	0.00892255	0.0181853	0.0126715	0.0248478	0.0256762	0.270285	0.0410118
349459	k__Bacteria; p__Firmicutes; c__Clostridia; o__Clostridiales; f__Ruminococcaceae	0.00010765	0.736564	0.161804	0.0703265	0.0232394	0.550503	0.0848762	0.745665	1.39219	0.269118	0.226766
173852	k__Bacteria; p__Bacteroidetes; c__Bacteroidia; o__Bacteroidales; f__S24-7; g__; s__	0.000156531	0.381988	0.422059	0.0544084	0.0840052	0.00909872	0.0254184	0.0396917	0.034048	0.263063	-0.172542
4393892	k__Bacteria; p__Firmicutes; c__Clostridia; o__Clostridiales; f__Lachnospiraceae; g__; s__	0.00117771	0.722605	0.769774	0.464616	0.301191	0.0530884	0.0504917	0.0563307	0.0622985	0.260205	-0.149001
313724	k__Bacteria; p__Firmicutes; c__Clostridia; o__Clostridiales; f__Lachnospiraceae; g__; s__	0.0017732	0.810438	0.857015	0.020491	0.0288959	0.00330484	0.0016101	0.00235085	0.00287877	0.254536	-0.150625
New.CleanUp.ReferenceOTU37004	k__Bacteria; p__Bacteroidetes; c__Bacteroidia; o__Bacteroidales; f__S24-7; g__; s__	2.58919e-05	0.736564	0.97674	0.00147602	0.00129458	0.00991705	0.00929629	0.0109486	0.00955821	0.252234	0.297962
313878	k__Bacteria; p__Bacteroidetes; c__Bacteroidia; o__Bacteroidales; f__S24-7; g__; s__	1e-05	0.942633	0.91895	0.0566062	0.0616094	0.000242047	0.0014664	0.0116655	0.00876909	0.247269	-0.35042
New.CleanUp.ReferenceOTU10091	k__Bacteria; p__Firmicutes; c__Clostridia; o__Clostridiales; f__Lachnospiraceae; g__; s__	7.65919e-05	0.144101	0.646946	0.000140235	0.000134841	0.00473276	0.00754884	0.00232103	0.00478071	0.242829	0.26028
336214	k__Bacteria; p__Bacteroidetes; c__Bacteroidia; o__Bacteroidales; f__Rikenellaceae; g__; s__	6.99548e-05	0.59771	0.48733	0.00144499	0.000134871	0.0561002	0.021843	0.0619099	0.0660015	0.242355	0.198124
276509	k__Bacteria; p__Bacteroidetes; c__Bacteroidia; o__Bacteroidales; f__S24-7; g__; s__	1.31293e-05	0.0624108	0.117123	0.0184721	0.0445035	0.00146112	0.000803311	0.00839238	0.0150388	0.237767	-0.216586
3013444	k__Bacteria; p__Bacteroidetes; c__Bacteroidia; o__Bacteroidales; f__; g__; s__	1.0101e-05	0.154785	0.752183	0.308925	0.48551	4.80865	6.30938	2.32208	3.86489	0.236611	0.30763
263420	k__Bacteria; p__Bacteroidetes; c__Bacteroidia; o__Bacteroidales; f__S24-7; g__; s__	1e-05	0.250684	0.0723184	0.0541203	0.0985603	0.000490022	0.000210165	0.00533988	0.00231932	0.227962	-0.276119
189840	k__Bacteria; p__Firmicutes; c__Clostridia; o__Clostridiales; f__Ruminococcaceae; g__Oscillospira; s__	0.0124474	0.668491	0.541665	0.154499	0.343311	0.582962	0.481113	0.455657	0.534197	0.226734	0.139486
261799	k__Bacteria; p__Firmicutes; c__Clostridia; o__Clostridiales; f__Ruminococcaceae; g__Oscillospira; s__	4.49754e-05	0.116625	0.591912	0.0022104	0.00206866	0.0207547	0.0130265	0.0114684	0.00561132	0.224895	0.130787
260553	k__Bacteria; p__Firmicutes; c__Clostridia; o__Clostridiales; f__Lachnospiraceae; g__; s__	0.0171696	0.292519	0.522936	0.0476239	0.00685554	0.0402144	0.00848271	0.683863	0.226304	0.224637	0.0188174
185587	k__Bacteria; p__Firmicutes; c__Clostridia; o__Clostridiales; f__Lachnospiraceae; g__; s__	1.05385e-05	0.21411	0.0739396	1.14104	2.87074	0.0925635	0.10594	0.163767	0.0846783	0.21297	-0.292538
10512	k__Bacteria; p__Proteobacteria; c__Deltaproteobacteria; o__Desulfovibrionales; f__Desulfovibrionaceae; g__Desulfovibrio; s__	1e-05	0.302564	0.591177	0.0534959	0.00349613	1.05347	1.03582	0.506309	0.202656	0.210088	0.237235
406247	k__Bacteria; p__Firmicutes; c__Clostridia; o__Clostridiales; f__Lachnospiraceae; g__; s__	1e-05	0.736564	0.80132	0.000301855	0.000132611	0.00801987	0.00784408	0.000909149	0.00221173	0.210003	0.155155
346604	k__Bacteria; p__Firmicutes; c__Clostridia; o__Clostridiales; f__Lachnospiraceae	1e-05	0.114973	0.145341	0	0	0.000357923	0.000260197	0.0136677	0.00740361	0.20625	0.199904
228374	k__Bacteria; p__Bacteroidetes; c__Bacteroidia; o__Bacteroidales; f__S24-7; g__; s__	0.00063363	0.908783	0.993114	0.0147404	0.013619	0.000126497	0.000411778	0.00530727	0.00474894	0.203668	-0.232673
175078	k__Bacteria; p__Firmicutes; c__Clostridia; o__Clostridiales; f__Lachnospiraceae; g__; s__	0.00331195	0.951007	0.397826	0.023709	0.0383009	0.0182309	0.0105944	0.0105944	0.00472764	0.18375	-0.217459
175458	k__Bacteria; p__Bacteroidetes; c__Bacteroidia; o__Bacteroidales; f__S24-7; g__; s__	1e-05	0.330378	0.137653	0.00936896	0.0165138	0.000346972	0.00166127	0.00204797	0.000675877	0.180501	-0.336748
New.CleanUp.ReferenceOTU1056	k__Bacteria; p__Firmicutes; c__Clostridia	1.16547e-05	0.886004	0.889112	0.00223722	0.000778517	0.0268798	0.0262042	0.0131542	0.016518	0.180229	0.210328
197853	k__Bacteria; p__Firmicutes; c__Clostridia; o__Clostridiales; f__Lachnospiraceae; g__; s__	1.0101e-05	0.184006	0.667563	0	0.000254866	0.00350074	0.0053384	0.000783121	0.00152666	0.17988	0.157576
316550	k__Bacteria; p__Firmicutes; c__Clostridia; o__Clostridiales; f__Lachnospiraceae; g__; s__	0.0187405	0.603709	0.537001	0.000139071	0	0.013733	0.0183217	0.0317558	0.0153123	0.161945	0.0774794
258725	k__Bacteria; p__Firmicutes; c__Clostridia; o__Clostridiales; f__Ruminococcaceae; g__Oscillospira; s__	0.0388547	0.981912	0.0460225	0	0.000132611	0.00250546	0.012111	0.0103271	0.00287532	0.160453	0.147243
New.ReferenceOTU130	k__Bacteria; p__Firmicutes; c__Clostridia; o__Clostridiales; f__Lachnospiraceae; g__; s__	3.08947e-05	0.0885007	0.476129	0.00016162	0	0.00946812	0.017328	0.0142895	0.0266472	0.153279	0.285529
185743	k__Bacteria; p__Firmicutes; c__Clostridia; o__Clostridiales; f__Ruminococcaceae; g__; s__	3.94416e-05	0.72372	0.461483	0.0016145	0	0.0109334	0.0178124	0.0138517	0.0131599	0.143447	0.219788
258179	k__Bacteria; p__Firmicutes; c__Clostridia; o__Clostridiales; f__Lachnospiraceae	0.017018	0.93122	0.374654	0.00196572	0.00988884	0.0558038	0.0268775	0.0277734	0.0405031	0.13944	0.154624
2497335	k__Bacteria; p__Bacteroidetes; c__Bacteroidia; o__Bacteroidales; f__Porphyromonadaceae; g__Parabacteroides; s__distasonis	0.0121929	0.114973	0.420702	0.00486357	0.00808867	0.0145109	0.0422816	0.00544011	0.0137125	0.135549	0.141749
335965	k__Bacteria; p__Firmicutes; c__Clostridia	0.000795724	0.895578	0.190131	0.00737821	0.000977093	0.0105934	0.0154497	0.00511254	0.00504058	0.127404	0.139833
182061	k__Bacteria; p__Firmicutes; c__Clostridia; o__Clostridiales; f__Ruminococcaceae; g__Oscillospira; s__	9.83983e-05	0.961909	0.0119057	0.00127775	0.00454425	0.0123207	0.00546758	0.00129332	0.0039123	0.126241	0.0635025
176858	k__Bacteria; p__Firmicutes; c__Clostridia; o__Clostridiales; f__Lachnospiraceae; g__[Ruminococcus]; s__gnavus	0.158618	0.444148	0.388618	0.0082483	0.021232	0.0181982	0.0259603	0.0153151	0.0116671	0.121305	0.0526517
196191	k__Bacteria; p__Firmicutes; c__Clostridia; o__Clostridiales; f__Ruminococcaceae; g__Oscillospira; s__	4.13568e-05	0.521759	0.106915	0.00278629	0.00131082	0.0098222	0.0048639	0.00735872	0.00944853	0.11166	0.278523
199137	k__Bacteria; p__Firmicutes; c__Clostridia	0.410406	0.358197	0.0990372	0.00685876	0.00347423	0.00506231	0.0084747	0.00314372	0.0066596	0.109773	0.100656
4342104	k__Bacteria; p__Firmicutes; c__Clostridia; o__Clostridiales; f__Ruminococcaceae; g__Anaerotruncus; s__	0.0016859	0.373158	0.52316	0.0021947	0.000336959	0.0159681	0.0331919	0.00322888	0.00775718	0.10951	0.10732
269811	k__Bacteria; p__Firmicutes; c__Clostridia; o__Clostridiales; f__Lachnospiraceae; g__; s__	0.0233495	0.582266	0.368023	0.000695405	0	0.00644921	0.010667	0.0168132	0.00696932	0.107925	0.0688155
173722	k__Bacteria; p__Firmicutes; c__Clostridia; o__Clostridiales; f__Lachnospiraceae; g__[Ruminococcus]; s__gnavus	0.00227433	0.987133	0.858082	0.00213062	0.000774554	0.00753473	0.00949484	0.0091816	0.00859453	0.105751	0.161844
342962	k__Bacteria; p__Bacteroidetes; c__Bacteroidia; o__Bacteroidales; f__S24-7; g__; s__	1e-05	0.405146	0.858082	0.0272532	0.0259445	0.59417	0.51242	0.300689	0.226286	0.103729	0.279934
324524	k__Bacteria; p__Firmicutes; c__Clostridia; o__Clostridiales; f__Lachnospiraceae; g__; s__	1.07519e-05	0.145486	0.0916746	0.0050215	0.0129092	0.000355093	0.00081919	0.000654742	0.000703897	0.102129	-0.229518
198865	k__Bacteria; p__Bacteroidetes; c__Bacteroidia; o__Bacteroidales; f__S24-7; g__; s__	1e-05	0.83821	0.722125	0.0880735	0.102836	0.000577094	0.000762327	0.0115561	0.00705781	0.0956694	-0.364047
174667	k__Bacteria; p__Firmicutes; c__Clostridia; o__Clostridiales; f__Lachnospiraceae	1e-05	0.882704	0.993119	3.38061	3.18179	0.179554	0.140123	0.256261	0.194003	0.0925507	-0.269404
New.CleanUp.ReferenceOTU36025	k__Bacteria; p__Firmicutes; c__Clostridia; o__Clostridiales; f__Ruminococcaceae; g__Oscillospira; s__	0.00147222	0.941392	0.20911	0.00125063	0.0018108	0.0105762	0.00573442	0.0016128	0.00444582	0.0895338	0.167318
179457	k__Bacteria; p__Bacteroidetes; c__Bacteroidia; o__Bacteroidales; f__S24-7; g__; s__	0.000385625	0.314112	0.432279	0.00688629	0.00922964	0.0398968	0.0201951	0.036666	0.0315171	0.0893472	0.15888
263687	k__Bacteria; p__Firmicutes; c__Clostridia	1e-05	0.92144	0.277178	0.119744	0.0240999	0.313867	0.400963	0.121583	0.110912	0.088373	0.190376
4480555	k__Bacteria; p__Firmicutes; c__Clostridia; o__; f__; g__; s__	1.03279e-05	0.684735	0.809133	0.147882	0.199174	0.00175483	0.00151761	0.00239773	0.00671796	0.0883381	-0.286141
637934	k__Bacteria; p__Firmicutes; c__Clostridia; o__Clostridiales; f__; g__; s__	5.94009e-05	0.931217	0.956749	0.0695467	0.0688744	0.0140388	0.00587385	0.0135524	0.0166879	0.0877732	-0.240089
New.CleanUp.ReferenceOTU28208	k__Bacteria; p__Firmicutes; c__Clostridia; o__Clostridiales; f__Lachnospiraceae	1.03279e-05	0.402251	0.015301	0	0	0.00856113	0.00350028	0.000819771	0.00227128	0.083132	0.204499
New.ReferenceOTU5	k__Bacteria; p__Bacteroidetes; c__Bacteroidia; o__Bacteroidales	0.978183	0.504214	0.316954	0.923712	0.619898	0.465424	1.19582	0.685541	0.859682	0.0825834	0.0107679
242029	k__Bacteria; p__Bacteroidetes; c__Bacteroidia; o__Bacteroidales; f__S24-7; g__; s__	0.0154962	0.187399	0.697251	0.00172961	0.0023954	0.233891	0.502319	0.00603914	0.226129	0.0809889	0.124196
176139	k__Bacteria; p__Firmicutes; c__Clostridia; o__Clostridiales; f__Lachnospiraceae; g__; s__	1.03279e-05	0.578968	0.893404	0.0432634	0.0337599	0.00304041	0.00178833	0.00582195	0.0024536	0.0776721	-0.28529
1136443	k__Bacteria; p__Deferribacteres; c__Deferribacteres; o__Deferribacterales; f__Deferribacteraceae; g__Mucispirillum; s__schaedleri	1e-05	0.738896	0.360193	0.0250635	0.00544378	1.66029	2.26363	0.724931	0.531898	0.0739037	0.1877
4449518	k__Bacteria; p__Bacteroidetes; c__Bacteroidia; o__Bacteroidales; f__Rikenellaceae; g__; s__	7.98667e-05	0.292519	0.529571	0.277059	0.0796062	2.00188	0.687183	2.32777	2.15355	0.0713792	0.210289
199403	k__Bacteria; p__Firmicutes; c__Clostridia; o__Coriobacteriales; f__Coriobacteriaceae; g__Adlercreutzia; s__	0.00691463	0.854997	0.844568	0.0218336	0.0152314	0.0255833	0.0192079	0.0397694	0.0445644	0.067715	0.119089
1571092	k__Bacteria; p__Firmicutes; c__Clostridia; o__Clostridiales; f__; g__; s__	0.0177377	0.854082	0.958516	0.00910583	0.00852791	0.085112	0.0825963	0.0837939	0.104661	0.0669942	0.19859
New.ReferenceOTU195	k__Bacteria; p__Bacteroidetes; c__Bacteroidia; o__Bacteroidales; f__Rikenellaceae; g__; s__	6.80909e-05	0.0746448	0.530629	0.00024972	0.00060664	0.00829604	0.0153033	0.00450768	0.00930203	0.0649738	0.253228
184451	k__Bacteria; p__Firmicutes; c__Clostridia; o__Clostridiales; f__Lachnospiraceae; g__; s__	1e-05	0.13196	0.250883	0.0151477	0.00535737	0.54526	0.815643	0.141804	0.210391	0.0647818	0.235956
170056	k__Bacteria; p__Firmicutes; c__Clostridia; o__Clostridiales; f__Lachnospiraceae; g__[Ruminococcus]; s__gnavus	0.333511	0.812583	0.697251	0.0332804	0.0359984	0.0288942	0.0454756	0.0271031	0.0207989	0.0621664	-0.00799125
1111448	k__Bacteria; p__Bacteroidetes; c__Bacteroidia; o__Bacteroidales; f__S24-7; g__; s__	1.05385e-05	0.0639525	0.004465	0.00249245	0.01165	0	0	0.000286742	0	0.0597137	-0.242271
260397	k__Bacteria; p__Firmicutes; c__Erysipelotrichi; o__Erysipelotrichales; f__Erysipelotrichaceae; g__Allobaculum; s__	0.0485672	0.587279	0.812713	5.17927	4.72092	0.00276996	0.0228232	3.09011	0.0185373	0.0584112	-0.169165
4418586	k__Bacteria; p__Firmicutes; c__Clostridia; o__Clostridiales; f__Lachnospiraceae	0.138599	0.736564	0.857015	0.0004481	0.000239319	0.154749	0.166895	0.197037	0.0955359	0.0576853	0.0746829
189585	k__Bacteria; p__Firmicutes; c__Clostridia; o__Clostridiales; f__Lachnospiraceae; g__; s__	1e-05	0.0225485	0.120572	0.0087043	0.00607344	0.330753	0.574593	0.123816	0.212709	0.0568448	0.263977
191558	k__Bacteria; p__Firmicutes; c__Clostridia; o__Clostridiales; f__Ruminococcaceae; g__Oscillospira	4.6068e-05	0.447797	0.863511	0.0528743	0.0689954	0.00603078	0.00655859	0.0158099	0.0278384	0.0496644	-0.179051
267717	k__Bacteria; p__Firmicutes; c__Clostridia; o__Clostridiales; f__Lachnospiraceae; g__; s__	1e-05	0.804772	0.489378	0.0016085	0.00107153	0.0533246	0.0471445	0.0108848	0.0202369	0.0455788	0.24132
324013	k__Bacteria; p__Bacteroidetes; c__Bacteroidia; o__Bacteroidales; f__S24-7; g__; s__	0.000231163	0.0990146	0.363402	0.046441	0.0681087	0.00895345	0.00576796	0.0325914	0.0725518	0.0420601	-0.102043
182470	k__Bacteria; p__Firmicutes; c__Clostridia; o__Clostridiales; f__Lachnospiraceae; g__; s__	0.00423115	0.460489	0.667563	0.00277736	0.0194652	0.00559454	0.00104042	0.0260912	0.0371442	0.0415604	0.075711
New.ReferenceOTU204	k__Bacteria; p__Bacteroidetes; c__Bacteroidia; o__Bacteroidales; f__Porphyromonadaceae; g__Parabacteroides; s__distasonis	0.0991097	0.219148	0.857015	0.00561709	0.00857825	0.0157736	0.0294408	0.00964783	0.0197853	0.0403542	0.128932
New.ReferenceOTU69	k__Bacteria; p__Proteobacteria; c__Deltaproteobacteria; o__Desulfovibrionales; f__Desulfovibrionaceae; g__Bilophila; s__	1e-05	0.462693	0.769774	0.000919949	0.00163802	0.0104506	0.0135152	0.00518051	0.00557025	0.0374965	0.21124
190425	k__Bacteria; p__Firmicutes; c__Clostridia; o__Clostridiales; f__Lachnospiraceae; g__; s__	1.17857e-05	0.396654	0.206161	0.0214733	0.0435856	0.00252595	0.00289449	0.00364061	0.00173406	0.0371523	-0.245728
203713	k__Bacteria; p__Bacteroidetes; c__Bacteroidia; o__Bacteroidales; f__S24-7; g__; s__	3.2268e-05	0.0563016	0.371421	1.10814	1.80853	0.169314	0.127408	0.694923	1.47086	0.0366448	-0.154035
176444	k__Bacteria; p__Bacteroidetes; c__Bacteroidia; o__Bacteroidales; f__S24-7; g__; s__	1e-05	0.89795	0.983156	0.607716	0.600817	0.214931	0.182008	0.172917	0.177779	0.0328813	-0.30053
New.CleanUp.ReferenceOTU44629	k__Bacteria; p__Proteobacteria; c__Deltaproteobacteria; o__Desulfovibrionales; f__Desulfovibrionaceae; g__Desulfovibrio; s__	1.0101e-05	0.717121	0.958516	0	0	0.00811063	0.00711942	0.00381435	0.00321732	0.031261	0.21593
New.CleanUp.ReferenceOTU18955	k__Bacteria; p__Bacteroidetes; c__Bacteroidia; o__Bacteroidales	1.01869e-05	0.133402	0.0458684	0.0107212	0.0298111	0.000126497	0.000565833	0.00112779	0.000879215	0.0298548	-0.278289
197600	k__Bacteria; p__Firmicutes; c__Clostridia; o__Clostridiales; f__Lachnospiraceae; g__; s__	0.0142032	0.932327	0.38	0.107924	0.0200564	0.13562	0.178645	0.157555	0.19796	0.0283342	0.155708
318503	k__Bacteria; p__Firmicutes; c__Clostridia; o__Clostridiales; f__Lachnospiraceae; g__; s__	0.000304739	0.748139	0.608312	0.00282583	0.00282188	0.0478862	0.0568598	0.0295905	0.0115482	0.0242844	0.177195
175213	k__Bacteria; p__Firmicutes; c__Clostridia; o__Clostridiales; f__Lachnospiraceae; g__; s__	8.51101e-05	0.89702	0.844568	0.0243579	0.0193694	0.00366341	0.00449521	0.00348039	0.00477789	0.0236963	-0.235485
577294	k__Bacteria; p__Bacteroidetes; c__Bacteroidia; o__Bacteroidales; f__Porphyromonadaceae; g__Parabacteroides; s__distasonis	0.0132704	0.192107	0.619733	0.0013621	0.00445752	0.0095697	0.022594	0.00442493	0.00759357	0.0235989	0.131268
191067	k__Bacteria; p__Firmicutes; c__Clostridia; o__Clostridiales; f__Lachnospiraceae; g__; s__	1e-05	0.745066	0.648574	0.242024	0.0100338	1.30686	1.50885	0.505608	0.321241	0.0217902	0.170915
185126	k__Bacteria; p__Firmicutes; c__Clostridia; o__Clostridiales; f__Lachnospiraceae; g__; s__	1e-05	0.0852325	0.350894	0.000151367	0.000132611	0.00337673	0.0056552	0.000665505	0.00163214	0.0213872	0.187229
193756	k__Bacteria; p__Firmicutes; c__Clostridia; o__Clostridiales; f__Lachnospiraceae; g__; s__	0.692851	0.605264	0.38	0.217985	0.0655716	0.0974396	0.0956368	0.101708	0.126425	0.0198249	-0.0299509
346804	k__Bacteria; p__Firmicutes; c__Clostridia; o__Clostridiales; f__Ruminococcaceae	1.71687e-05	0.854997	0.97674	0.00382747	0.00304684	0.0254468	0.0273354	0.00991141	0.0113757	0.0179813	0.195258
250270	k__Bacteria; p__Firmicutes; c__Clostridia; o__; f__; g__; s__	1.7619e-05	0.92144	0.993119	0.482272	0.515212	0.00602432	0.00184922	0.00700558	0.0172084	0.0175728	-0.254663
273737	k__Bacteria; p__Firmicutes; c__Clostridia; o__Clostridiales; f__Ruminococcaceae; g__; s__	1e-05	0.00857333	0.386154	0.0231923	0.00257242	0.128854	0.070804	0.0968894	0.0750708	0.0130057	0.274388
New.ReferenceOTU32	k__Bacteria; p__Bacteroidetes; c__Bacteroidia; o__Bacteroidales; f__Bacteroidaceae; g__Bacteroides	1e-05	0.854997	0.903016	0.0191962	0.020071	0.000376669	0.00226014	0.00437117	0.00360933	0.0123065	-0.303441
130076	k__Bacteria; p__Firmicutes; c__Clostridia; o__Clostridiales; f__Lachnospiraceae; g__; s__	0.471044	0.609108	0.241154	0.0037565	0.0148615	0.009538	0.00670303	0.00597469	0.00552067	0.0117374	-0.0557603
4435934	k__Bacteria; p__Firmicutes; c__Clostridia; o__Clostridiales; f__Lachnospiraceae	1.05385e-05	0.217553	0.0706907	0.0853257	0.012439	0.25502	0.162871	0.125664	0.162382	0.00995459	0.242501
136604	k__Bacteria; p__Firmicutes; c__Clostridia; o__Clostridiales; f__Lachnospiraceae	0.971924	0.87368	0.831618	0.173169	0.128284	0.11348	0.163576	0.159584	0.122896	0.00962902	0.00959306
185550	k__Bacteria; p__Bacteroidetes; c__Bacteroidia; o__Bacteroidales; f__S24-7; g__; s__	0.000205742	0.829025	0.993114	0.799656	0.883068	0.0161727	0.0295112	0.243866	0.302209	0.00846539	-0.207985
272576	k__Bacteria; p__Firmicutes; c__Clostridia; o__Clostridiales; f__Ruminococcaceae; g__Oscillospira; s__	1.39474e-05	0.715172	0.250883	0.000907598	0.00108084	0.00978278	0.00756975	0.00482337	0.00802816	0.00841901	0.286506
191387	k__Bacteria; p__Firmicutes; c__Clostridia; o__Clostridiales; f__Lachnospiraceae	3.00529e-05	0.162832	0.0464807	0.0189853	0.0660276	0.00251661	0.00196283	0.00357286	0.00253405	0.00789449	-0.230569
177414	k__Bacteria; p__Bacteroidetes; c__Bacteroidia; o__Bacteroidales; f__S24-7; g__; s__	9.00439e-05	0.573292	0.736373	0.0416849	0.0652101	0.000425281	0.00118774	0.00834356	0.0114118	0.00728208	-0.241997
New.CleanUp.ReferenceOTU30086	k__Bacteria; p__Proteobacteria; c__Deltaproteobacteria; o__Desulfovibrionales; f__Desulfovibrionaceae; g__Bilophila; s__	1e-05	0.748139	0.984178	0	0.000134871	0.00579802	0.00592481	0.00103611	0.00145153	0.00689812	0.18953
170335	k__Bacteria; p__Bacteroidetes; c__Bacteroidia; o__Bacteroidales; f__[Odoribacteraceae]; g__Odoribacter; s__	2.30387e-05	0.798535	0.654098	0.184776	0.0532655	0.444252	0.491172	0.460957	0.457016	0.00676914	0.25971
271822	k__Bacteria; p__Firmicutes; c__Clostridia; o__Clostridiales; f__Lachnospiraceae; g__; s__	0.0278282	0.563058	0.809133	0.00352667	0.0244362	0.0469047	0.0461568	0.02441	0.0313488	0.00667267	0.127404
190835	k__Bacteria; p__Bacteroidetes; c__Bacteroidia; o__Bacteroidales; f__S24-7; g__; s__	0.000349151	0.248292	0.601942	0.0230405	0.0293552	0.00436127	0.0035562	0.0144755	0.0269335	0.0045569	-0.147521
174056	k__Bacteria; p__Bacteroidetes; c__Bacteroidia; o__Bacteroidales; f__S24-7; g__; s__	0.0017732	0.603709	0.48733	0.000845975	0.000678499	0.00271646	0.010219	0.0120563	0.0113674	0.00447719	0.176945
New.CleanUp.ReferenceOTU50994	k__Bacteria; p__Firmicutes; c__Clostridia; o__Clostridiales; f__Lachnospiraceae; g__; s__	1e-05	0.418348	0.841644	0.000131511	0.000267451	0.0170125	0.0207764	0.00180659	0.00375877	0.00392485	0.174299
263546	k__Bacteria; p__Firmicutes; c__Clostridia; o__Clostridiales; f__Ruminococcaceae; g__Oscillospira; s__	0.00123541	0.581833	0.241154	0.141631	0.0895953	0.590565	0.312353	0.320563	0.410351	0.00370956	0.209397
New.CleanUp.ReferenceOTU54940	k__Bacteria; p__Bacteroidetes; c__Bacteroidia; o__Bacteroidales	1.01869e-05	0.732423	0.958516	0.00118109	0.000407788	0.00420055	0.00340521	0.00754003	0.00749895	0.00309549	0.21933
724472	k__Bacteria; p__Firmicutes; c__Clostridia; o__Clostridiales; f__Lachnospiraceae	0.00107258	0.796743	0.804412	0.0160499	0.00348632	0.035418	0.0378251	0.00646738	0.00630948	0.00306224	0.0812588
261114	k__Bacteria; p__Firmicutes; c__Clostridia; o__Clostridiales; f__Lachnospiraceae; g__; s__	0.00246346	0.531167	0.390535	0.00272715	0.00221497	0.307833	0.423343	0.805723	0.402959	0.0029746	0.128878
197126	k__Bacteria; p__Firmicutes; c__Clostridia; o__Clostridiales; f__Lachnospiraceae; g__; s__	0.105777	0.74839	0.51092	0.0217987	0.00538468	0.0128945	0.0309849	0.0315107	0.0412324	0.00268755	0.117627
318370	k__Bacteria; p__Firmicutes; c__Clostridia; o__Clostridiales; f__Ruminococcaceae; g__Oscillospira; s__	0.000614552	0.162832	0.0383573	0.00622524	0.0108838	0.00288248	0.00287145	0.0262722	0.00940835	0.00245927	0.0161935
271439	k__Bacteria; p__Firmicutes; c__Clostridia; o__Clostridiales; f__Lachnospiraceae	1.01869e-05	0.72372	0.336877	0.00634027	0.00109835	0.0280854	0.0407719	0.0120612	0.0117242	0.000777156	0.201528
238487	k__Bacteria; p__Firmicutes; c__Clostridia; o__Clostridiales; f__Ruminococcaceae	0.0260425	0.89702	0.138217	0.0256181	0.00223669	0.118491	0.0518629	0.0305721	0.0870527	6.21048e-05	0.155579
269107	k__Bacteria; p__Firmicutes; c__Clostridia; o__Clostridiales; f__Lachnospiraceae; g__[Ruminococcus]; s__gnavus	0.00796721	0.736564	0.161804	0.0865661	0.172802	0.250933	0.183557	0.147989	0.101536	4.87626e-05	0.0398267
